# Supplementary material for: The choline-binding proteins PspA, PspC, and LytA of Streptococcus pneumoniae and their interaction with human endothelial and red blood cells
Source: Infect Immun. 2023 Aug 8;91(9):e00154-23. doi: 10.1128/iai.00154-23 (PMC10501214; doi:10.1128/iai.00154-23)
Supplement: Supplemental Material File 2 — Nodes of interaction. [file iai.00154-23-s0004.xlsx]

## Sheet: all interactions with score and
Supplementary File 2 - Nodes of interaction of the PPI network and corresponding partial and combined scores for each criteria
#node1	node2	node1_string_id	node2_string_id	neighborhood_on_chromosome	gene_fusion	phylogenetic_cooccurrence	homology	coexpression	experimentally_determined_interaction	database_annotated	automated_textmining	combined_score
SPD_1463	psaC	373153.SPD_1463	373153.SPD_1462	0.827	0.884	0.784	0	0.172	0	0.800	0.646	0.999
SPD_1465	polA	373153.SPD_1465	373153.SPD_0038	0.410	0	0	0	0.310	0.241	0.997	0.733	0.999
adcA	adcC	373153.SPD_1997	373153.SPD_1999	0.899	0	0.641	0	0.262	0	0.800	0.840	0.999
adcA	adcB	373153.SPD_1997	373153.SPD_1998	0.899	0	0.779	0	0.188	0	0.800	0.864	0.999
adcB	adcA	373153.SPD_1998	373153.SPD_1997	0.899	0	0.779	0	0.188	0	0.800	0.864	0.999
adcB	adcC	373153.SPD_1998	373153.SPD_1999	0.896	0.066	0.692	0	0.467	0.120	0.800	0.862	0.999
adcC	adcA	373153.SPD_1999	373153.SPD_1997	0.899	0	0.641	0	0.262	0	0.800	0.840	0.999
adcC	adcB	373153.SPD_1999	373153.SPD_1998	0.896	0.066	0.692	0	0.467	0.120	0.800	0.862	0.999
comD	comE	373153.SPD_2064	373153.SPD_2063	0.869	0	0.762	0	0.095	0	0.800	0.895	0.999
comE	comD	373153.SPD_2063	373153.SPD_2064	0.869	0	0.762	0	0.095	0	0.800	0.895	0.999
dinG	dnaN	373153.SPD_0705	373153.SPD_0002	0.051	0	0.246	0	0.097	0.149	0.997	0.634	0.999
dinG	polA	373153.SPD_0705	373153.SPD_0038	0.453	0	0.160	0	0.267	0.224	0.997	0.733	0.999
dinG	dinP	373153.SPD_0705	373153.SPD_0419	0.396	0	0	0	0.191	0.126	0.997	0.356	0.999
dinP	dinG	373153.SPD_0419	373153.SPD_0705	0.396	0	0	0	0.191	0.126	0.997	0.356	0.999
dnaN	dinG	373153.SPD_0002	373153.SPD_0705	0.051	0	0.246	0	0.097	0.149	0.997	0.634	0.999
dnaN	holB	373153.SPD_0002	373153.SPD_0826	0.108	0	0.170	0	0.635	0.322	0.998	0.639	0.999
dnaN	polA	373153.SPD_0002	373153.SPD_0038	0.085	0	0.472	0	0.659	0.999	0.997	0.718	0.999
holB	dnaN	373153.SPD_0826	373153.SPD_0002	0.108	0	0.170	0	0.635	0.322	0.998	0.639	0.999
pdxS	pdxT	373153.SPD_1297	373153.SPD_1296	0.896	0.781	0.783	0	0.474	0.998	0.800	0.733	0.999
pdxT	pdxS	373153.SPD_1296	373153.SPD_1297	0.896	0.781	0.783	0	0.474	0.998	0.800	0.733	0.999
polA	dnaN	373153.SPD_0038	373153.SPD_0002	0.085	0	0.472	0	0.659	0.999	0.997	0.718	0.999
polA	recA	373153.SPD_0038	373153.SPD_1739	0.177	0	0.291	0	0.193	0.997	0.961	0.718	0.999
polA	SPD_1465	373153.SPD_0038	373153.SPD_1465	0.410	0	0	0	0.310	0.241	0.997	0.733	0.999
polA	dinG	373153.SPD_0038	373153.SPD_0705	0.453	0	0.160	0	0.267	0.224	0.997	0.733	0.999
psaB	psaC	373153.SPD_1461	373153.SPD_1462	0.896	0.258	0.771	0	0.467	0.120	0.800	0.865	0.999
psaC	psaB	373153.SPD_1462	373153.SPD_1461	0.896	0.258	0.771	0	0.467	0.120	0.800	0.865	0.999
psaC	SPD_1463	373153.SPD_1462	373153.SPD_1463	0.827	0.884	0.784	0	0.172	0	0.800	0.646	0.999
recA	polA	373153.SPD_1739	373153.SPD_0038	0.177	0	0.291	0	0.193	0.997	0.961	0.718	0.999
rpsN	rpsR	373153.SPD_0206	373153.SPD_1368	0.158	0	0.220	0	0.646	0.999	0	0.558	0.999
rpsR	rpsN	373153.SPD_1368	373153.SPD_0206	0.158	0	0.220	0	0.646	0.999	0	0.558	0.999
rpsR	yfiA	373153.SPD_1368	373153.SPD_2033	0.044	0	0	0	0	0.999	0	0	0.999
yfiA	rpsR	373153.SPD_2033	373153.SPD_1368	0.044	0	0	0	0	0.999	0	0	0.999
dinP	dnaN	373153.SPD_0419	373153.SPD_0002	0	0	0	0	0.089	0.618	0.992	0.490	0.998
dnaN	dinP	373153.SPD_0002	373153.SPD_0419	0	0	0	0	0.089	0.618	0.992	0.490	0.998
dnaN	hexB	373153.SPD_0002	373153.SPD_0165	0.048	0	0	0	0.101	0.223	0.996	0.619	0.998
hexB	dnaN	373153.SPD_0165	373153.SPD_0002	0.048	0	0	0	0.101	0.223	0.996	0.619	0.998
SPD_1463	psaB	373153.SPD_1463	373153.SPD_1461	0.827	0.069	0.777	0	0.186	0	0.800	0.651	0.997
dinP	polA	373153.SPD_0419	373153.SPD_0038	0.073	0	0	0	0.154	0.173	0.989	0.716	0.997
dnaN	recA	373153.SPD_0002	373153.SPD_1739	0.051	0	0	0	0.223	0.219	0.982	0.792	0.997
era	rpsN	373153.SPD_0857	373153.SPD_0206	0	0	0	0	0.072	0	0.997	0	0.997
hexB	polA	373153.SPD_0165	373153.SPD_0038	0.100	0	0	0	0.220	0.279	0.987	0.718	0.997
infA	rpsN	373153.SPD_0215	373153.SPD_0206	0.342	0	0.174	0	0.192	0.323	0.988	0.490	0.997
polA	topA	373153.SPD_0038	373153.SPD_1120	0.380	0	0.174	0	0.154	0.241	0.981	0.717	0.997
polA	hexB	373153.SPD_0038	373153.SPD_0165	0.100	0	0	0	0.220	0.279	0.987	0.718	0.997
polA	dinP	373153.SPD_0038	373153.SPD_0419	0.073	0	0	0	0.154	0.173	0.989	0.716	0.997
psaB	SPD_1463	373153.SPD_1461	373153.SPD_1463	0.827	0.069	0.777	0	0.186	0	0.800	0.651	0.997
recA	dnaN	373153.SPD_1739	373153.SPD_0002	0.051	0	0	0	0.223	0.219	0.982	0.792	0.997
rpsN	infA	373153.SPD_0206	373153.SPD_0215	0.342	0	0.174	0	0.192	0.323	0.988	0.490	0.997
rpsN	era	373153.SPD_0206	373153.SPD_0857	0	0	0	0	0.072	0	0.997	0	0.997
topA	polA	373153.SPD_1120	373153.SPD_0038	0.380	0	0.174	0	0.154	0.241	0.981	0.717	0.997
dinG	holB	373153.SPD_0705	373153.SPD_0826	0.410	0	0.324	0	0.119	0.141	0.977	0.555	0.996
holB	dinG	373153.SPD_0826	373153.SPD_0705	0.410	0	0.324	0	0.119	0.141	0.977	0.555	0.996
cglA	cglB	373153.SPD_1863	373153.SPD_1862	0.731	0.776	0.724	0	0.193	0.252	0	0.656	0.995
cglB	cglA	373153.SPD_1862	373153.SPD_1863	0.731	0.776	0.724	0	0.193	0.252	0	0.656	0.995
era	ybeY	373153.SPD_0857	373153.SPD_0855	0.867	0.880	0.324	0	0.069	0	0	0.634	0.995
ybeY	era	373153.SPD_0855	373153.SPD_0857	0.867	0.880	0.324	0	0.069	0	0	0.634	0.995
SPD_1465	dnaN	373153.SPD_1465	373153.SPD_0002	0.101	0	0	0	0.075	0.129	0.992	0.067	0.993
dnaN	SPD_1465	373153.SPD_0002	373153.SPD_1465	0.101	0	0	0	0.075	0.129	0.992	0.067	0.993
SPD_1742	SPD_1743	373153.SPD_1742	373153.SPD_1743	0.896	0.776	0	0	0	0	0	0.721	0.992
SPD_1743	SPD_1742	373153.SPD_1743	373153.SPD_1742	0.896	0.776	0	0	0	0	0	0.721	0.992
dinP	recA	373153.SPD_0419	373153.SPD_1739	0.158	0	0	0	0.081	0.227	0.958	0.635	0.989
recA	dinP	373153.SPD_1739	373153.SPD_0419	0.158	0	0	0	0.081	0.227	0.958	0.635	0.989
SPD_1500	SPD_1501	373153.SPD_1500	373153.SPD_1501	0.896	0.163	0.784	0	0.159	0.214	0	0.228	0.988
SPD_1501	SPD_1500	373153.SPD_1501	373153.SPD_1500	0.896	0.163	0.784	0	0.159	0.214	0	0.228	0.988
adcB	lmb	373153.SPD_1998	373153.SPD_0888	0.103	0.001	0.781	0	0.172	0	0.800	0.701	0.988
dgkA	ybeY	373153.SPD_0856	373153.SPD_0855	0.896	0.750	0	0	0	0	0	0.599	0.988
lmb	adcB	373153.SPD_0888	373153.SPD_1998	0.103	0.001	0.781	0	0.172	0	0.800	0.701	0.988
ybeY	dgkA	373153.SPD_0855	373153.SPD_0856	0.896	0.750	0	0	0	0	0	0.599	0.988
dnaN	topA	373153.SPD_0002	373153.SPD_1120	0.084	0	0	0	0.079	0.112	0.980	0.320	0.987
topA	dnaN	373153.SPD_1120	373153.SPD_0002	0.084	0	0	0	0.079	0.112	0.980	0.320	0.987
bgaA	strH	373153.SPD_0562	373153.SPD_0063	0.417	0.245	0.739	0	0.068	0.180	0.115	0.854	0.985
holB	polA	373153.SPD_0826	373153.SPD_0038	0.072	0	0.159	0	0.353	0.226	0.899	0.710	0.985
nadC	pncB	373153.SPD_1826	373153.SPD_1251	0.071	0	0	0	0.072	0.199	0.900	0.827	0.985
pncB	nadC	373153.SPD_1251	373153.SPD_1826	0.071	0	0	0	0.072	0.199	0.900	0.827	0.985
polA	holB	373153.SPD_0038	373153.SPD_0826	0.072	0	0.159	0	0.353	0.226	0.899	0.710	0.985
strH	bgaA	373153.SPD_0063	373153.SPD_0562	0.417	0.245	0.739	0	0.068	0.180	0.115	0.854	0.985
licB	pck	373153.SPD_1124	373153.SPD_1125	0.896	0	0.766	0	0.069	0	0	0.389	0.984
pck	licB	373153.SPD_1125	373153.SPD_1124	0.896	0	0.766	0	0.069	0	0	0.389	0.984
rpsN	yfiA	373153.SPD_0206	373153.SPD_2033	0	0	0	0	0	0.984	0	0.065	0.984
yfiA	rpsN	373153.SPD_2033	373153.SPD_0206	0	0	0	0	0	0.984	0	0.065	0.984
adcA	adcR	373153.SPD_1997	373153.SPD_2000	0.896	0	0	0	0	0	0	0.845	0.983
adcR	adcA	373153.SPD_2000	373153.SPD_1997	0.896	0	0	0	0	0	0	0.845	0.983
cinA	nadD	373153.SPD_1740	373153.SPD_1557	0.396	0	0.172	0	0.067	0	0.900	0.704	0.983
nadD	cinA	373153.SPD_1557	373153.SPD_1740	0.396	0	0.172	0	0.067	0	0.900	0.704	0.983
SPD_1465	SPD_1466	373153.SPD_1465	373153.SPD_1466	0.896	0	0.777	0	0.187	0.143	0	0.063	0.982
SPD_1466	SPD_1465	373153.SPD_1466	373153.SPD_1465	0.896	0	0.777	0	0.187	0.143	0	0.063	0.982
adcB	adcR	373153.SPD_1998	373153.SPD_2000	0.896	0	0	0	0	0	0	0.825	0.981
adcR	adcB	373153.SPD_2000	373153.SPD_1998	0.896	0	0	0	0	0	0	0.825	0.981
bgaA	bgaC	373153.SPD_0562	373153.SPD_0065	0.183	0	0.190	0	0.067	0.180	0.900	0.705	0.981
bgaC	bgaA	373153.SPD_0065	373153.SPD_0562	0.183	0	0.190	0	0.067	0.180	0.900	0.705	0.981
SPD_1465	dinP	373153.SPD_1465	373153.SPD_0419	0.107	0	0	0	0.189	0.125	0.961	0.346	0.980
dinP	SPD_1465	373153.SPD_0419	373153.SPD_1465	0.107	0	0	0	0.189	0.125	0.961	0.346	0.980
recD2	rexA	373153.SPD_0366	373153.SPD_1016	0.158	0	0	0	0.345	0.936	0	0.518	0.980
rexA	recD2	373153.SPD_1016	373153.SPD_0366	0.158	0	0	0	0.345	0.936	0	0.518	0.980
adcC	lmb	373153.SPD_1999	373153.SPD_0888	0.103	0.006	0.609	0	0.186	0	0.800	0.692	0.979
celA	celB	373153.SPD_0843	373153.SPD_0844	0.913	0	0.152	0	0.068	0	0	0.733	0.979
celB	celA	373153.SPD_0844	373153.SPD_0843	0.913	0	0.152	0	0.068	0	0	0.733	0.979
cinA	pncB	373153.SPD_1740	373153.SPD_1251	0.392	0	0	0	0.069	0	0.900	0.677	0.979
lmb	adcC	373153.SPD_0888	373153.SPD_1999	0.103	0.006	0.609	0	0.186	0	0.800	0.692	0.979
pncB	cinA	373153.SPD_1251	373153.SPD_1740	0.392	0	0	0	0.069	0	0.900	0.677	0.979
cinA	recA	373153.SPD_1740	373153.SPD_1739	0.811	0	0	0	0	0	0	0.892	0.978
recA	cinA	373153.SPD_1739	373153.SPD_1740	0.811	0	0	0	0	0	0	0.892	0.978
slgP2	wrbA	373153.SPD_1753	373153.SPD_1750	0.770	0	0.747	0	0.066	0	0	0.634	0.977
wrbA	slgP2	373153.SPD_1750	373153.SPD_1753	0.770	0	0.747	0	0.066	0	0	0.634	0.977
holB	recA	373153.SPD_0826	373153.SPD_1739	0.043	0	0.161	0	0.193	0.214	0.942	0.361	0.976
nadD	nadE	373153.SPD_1557	373153.SPD_1250	0.183	0	0	0	0.069	0	0.900	0.731	0.976
nadE	nadD	373153.SPD_1250	373153.SPD_1557	0.183	0	0	0	0.069	0	0.900	0.731	0.976
recA	holB	373153.SPD_1739	373153.SPD_0826	0.043	0	0.161	0	0.193	0.214	0.942	0.361	0.976
cinA	nadC	373153.SPD_1740	373153.SPD_1826	0.312	0	0	0	0.092	0	0.900	0.646	0.974
nadC	cinA	373153.SPD_1826	373153.SPD_1740	0.312	0	0	0	0.092	0	0.900	0.646	0.974
dinP	holB	373153.SPD_0419	373153.SPD_0826	0.049	0	0	0	0.074	0	0.969	0.144	0.973
holB	dinP	373153.SPD_0826	373153.SPD_0419	0.049	0	0	0	0.074	0	0.969	0.144	0.973
nadD	pncB	373153.SPD_1557	373153.SPD_1251	0.158	0	0.187	0	0.068	0	0.900	0.652	0.973
pncB	nadD	373153.SPD_1251	373153.SPD_1557	0.158	0	0.187	0	0.068	0	0.900	0.652	0.973
SPD_1465	topA	373153.SPD_1465	373153.SPD_1120	0.385	0	0	0	0.107	0.140	0.935	0.216	0.971
topA	SPD_1465	373153.SPD_1120	373153.SPD_1465	0.385	0	0	0	0.107	0.140	0.935	0.216	0.971
SPD_1465	recA	373153.SPD_1465	373153.SPD_1739	0.324	0	0	0	0.154	0.226	0.882	0.524	0.970
recA	SPD_1465	373153.SPD_1739	373153.SPD_1465	0.324	0	0	0	0.154	0.226	0.882	0.524	0.970
dinG	topA	373153.SPD_0705	373153.SPD_1120	0.142	0	0	0	0.077	0.136	0.921	0.530	0.969
ldh	spxB	373153.SPD_1078	373153.SPD_0636	0.044	0	0	0	0	0.123	0.900	0.680	0.969
spxB	ldh	373153.SPD_0636	373153.SPD_1078	0.044	0	0	0	0	0.123	0.900	0.680	0.969
topA	dinG	373153.SPD_1120	373153.SPD_0705	0.142	0	0	0	0.077	0.136	0.921	0.530	0.969
dgkA	era	373153.SPD_0856	373153.SPD_0857	0.867	0.773	0	0	0	0	0	0.042	0.968
era	dgkA	373153.SPD_0857	373153.SPD_0856	0.867	0.773	0	0	0	0	0	0.042	0.968
nadE	pncB	373153.SPD_1250	373153.SPD_1251	0.896	0	0	0	0.242	0	0	0.619	0.967
pncB	nadE	373153.SPD_1251	373153.SPD_1250	0.896	0	0	0	0.242	0	0	0.619	0.967
SPD_1741	SPD_1742	373153.SPD_1741	373153.SPD_1742	0.896	0	0	0	0	0	0	0.676	0.965
SPD_1742	SPD_1741	373153.SPD_1742	373153.SPD_1741	0.896	0	0	0	0	0	0	0.676	0.965
nadC	nadD	373153.SPD_1826	373153.SPD_1557	0.106	0	0	0	0	0	0.900	0.641	0.965
nadD	nadC	373153.SPD_1557	373153.SPD_1826	0.106	0	0	0	0	0	0.900	0.641	0.965
adcC	adcR	373153.SPD_1999	373153.SPD_2000	0.896	0	0	0	0	0.117	0	0.642	0.964
adcR	adcC	373153.SPD_2000	373153.SPD_1999	0.896	0	0	0	0	0.117	0	0.642	0.964
recA	topA	373153.SPD_1739	373153.SPD_1120	0.070	0	0	0	0.071	0.226	0.904	0.536	0.964
topA	recA	373153.SPD_1120	373153.SPD_1739	0.070	0	0	0	0.071	0.226	0.904	0.536	0.964
dinG	recA	373153.SPD_0705	373153.SPD_1739	0.177	0	0	0	0.072	0.142	0.877	0.622	0.963
recA	dinG	373153.SPD_1739	373153.SPD_0705	0.177	0	0	0	0.072	0.142	0.877	0.622	0.963
SPD_0944	SPD_0946	373153.SPD_0944	373153.SPD_0946	0.845	0	0.767	0	0	0	0	0	0.962
SPD_0946	SPD_0944	373153.SPD_0946	373153.SPD_0944	0.845	0	0.767	0	0	0	0	0	0.962
SPD_1465	dinG	373153.SPD_1465	373153.SPD_0705	0.083	0	0	0	0.081	0.143	0.946	0.057	0.956
dinG	SPD_1465	373153.SPD_0705	373153.SPD_1465	0.083	0	0	0	0.081	0.143	0.946	0.057	0.956
SPD_1498	SPD_1501	373153.SPD_1498	373153.SPD_1501	0.830	0	0.734	0	0	0	0	0.072	0.954
SPD_1501	SPD_1498	373153.SPD_1501	373153.SPD_1498	0.830	0	0.734	0	0	0	0	0.072	0.954
slgM	slgP2	373153.SPD_1749	373153.SPD_1753	0.464	0	0.770	0	0	0	0	0.660	0.954
slgP2	slgM	373153.SPD_1753	373153.SPD_1749	0.464	0	0.770	0	0	0	0	0.660	0.954
lmb	phtD	373153.SPD_0888	373153.SPD_0889	0.853	0	0.173	0	0	0	0	0.634	0.952
phtD	lmb	373153.SPD_0889	373153.SPD_0888	0.853	0	0.173	0	0	0	0	0.634	0.952
slgM	wrbA	373153.SPD_1749	373153.SPD_1750	0.450	0	0.782	0	0	0	0	0.634	0.952
wrbA	slgM	373153.SPD_1750	373153.SPD_1749	0.450	0	0.782	0	0	0	0	0.634	0.952
SPD_1498	nanB	373153.SPD_1498	373153.SPD_1499	0.847	0	0.694	0	0	0	0	0	0.951
nanB	SPD_1498	373153.SPD_1499	373153.SPD_1498	0.847	0	0.694	0	0	0	0	0	0.951
SPD_1836	SPD_1837	373153.SPD_1836	373153.SPD_1837	0.869	0	0	0	0	0	0	0.635	0.950
SPD_1837	SPD_1836	373153.SPD_1837	373153.SPD_1836	0.869	0	0	0	0	0	0	0.635	0.950
SPD_1741	SPD_1743	373153.SPD_1741	373153.SPD_1743	0.896	0	0	0	0.067	0	0	0.500	0.947
SPD_1743	SPD_1741	373153.SPD_1743	373153.SPD_1741	0.896	0	0	0	0.067	0	0	0.500	0.947
dinG	recD2	373153.SPD_0705	373153.SPD_0366	0.165	0	0	0	0.103	0.134	0.821	0.618	0.947
recD2	dinG	373153.SPD_0366	373153.SPD_0705	0.165	0	0	0	0.103	0.134	0.821	0.618	0.947
slgT	wrbA	373153.SPD_1752	373153.SPD_1750	0.849	0	0.662	0	0	0	0	0	0.947
wrbA	slgT	373153.SPD_1750	373153.SPD_1752	0.849	0	0.662	0	0	0	0	0	0.947
SPD_0335	nanA	373153.SPD_0335	373153.SPD_1504	0	0.741	0.749	0	0	0	0	0.241	0.946
SPD_1501	SPD_1502	373153.SPD_1501	373153.SPD_1502	0.684	0	0.775	0	0.071	0.215	0	0.121	0.946
SPD_1502	SPD_1501	373153.SPD_1502	373153.SPD_1501	0.684	0	0.775	0	0.071	0.215	0	0.121	0.946
nanA	SPD_0335	373153.SPD_1504	373153.SPD_0335	0	0.741	0.749	0	0	0	0	0.241	0.946
SPD_1729	ply	373153.SPD_1729	373153.SPD_1726	0.828	0	0.688	0	0	0	0	0.054	0.945
ply	SPD_1729	373153.SPD_1726	373153.SPD_1729	0.828	0	0.688	0	0	0	0	0.054	0.945
SPD_1498	SPD_1500	373153.SPD_1498	373153.SPD_1500	0.829	0	0.675	0	0	0	0	0.049	0.942
SPD_1500	SPD_1498	373153.SPD_1500	373153.SPD_1498	0.829	0	0.675	0	0	0	0	0.049	0.942
SPD_1500	SPD_1502	373153.SPD_1500	373153.SPD_1502	0.684	0	0.759	0	0.068	0.215	0	0.130	0.942
SPD_1502	SPD_1500	373153.SPD_1502	373153.SPD_1500	0.684	0	0.759	0	0.068	0.215	0	0.130	0.942
dinP	topA	373153.SPD_0419	373153.SPD_1120	0.078	0	0	0	0.094	0	0.926	0.155	0.940
topA	dinP	373153.SPD_1120	373153.SPD_0419	0.078	0	0	0	0.094	0	0.926	0.155	0.940
nanA	strH	373153.SPD_1504	373153.SPD_0063	0.095	0.246	0.587	0	0.071	0	0	0.797	0.937
slgP2	slgT	373153.SPD_1753	373153.SPD_1752	0.785	0	0.672	0	0.066	0	0	0.168	0.937
slgT	slgP2	373153.SPD_1752	373153.SPD_1753	0.785	0	0.672	0	0.066	0	0	0.168	0.937
strH	nanA	373153.SPD_0063	373153.SPD_1504	0.095	0.246	0.587	0	0.071	0	0	0.797	0.937
adcA	psaC	373153.SPD_1997	373153.SPD_1462	0.380	0.024	0.730	0	0.188	0	0	0.558	0.931
psaC	adcA	373153.SPD_1462	373153.SPD_1997	0.380	0.024	0.730	0	0.188	0	0	0.558	0.931
SPD_0604	dnaN	373153.SPD_0604	373153.SPD_0002	0.158	0	0	0	0.154	0	0.910	0.043	0.930
dnaN	SPD_0604	373153.SPD_0002	373153.SPD_0604	0.158	0	0	0	0.154	0	0.910	0.043	0.930
recA	recN	373153.SPD_1739	373153.SPD_1062	0.158	0	0.154	0	0.625	0	0	0.769	0.930
recN	recA	373153.SPD_1062	373153.SPD_1739	0.158	0	0.154	0	0.625	0	0	0.769	0.930
SPD_1502	SPD_1503	373153.SPD_1502	373153.SPD_1503	0.808	0	0.634	0	0	0	0	0.046	0.927
SPD_1503	SPD_1502	373153.SPD_1503	373153.SPD_1502	0.808	0	0.634	0	0	0	0	0.046	0.927
aga	bgaA	373153.SPD_1678	373153.SPD_0562	0.159	0	0	0	0	0	0.900	0.209	0.927
bgaA	aga	373153.SPD_0562	373153.SPD_1678	0.159	0	0	0	0	0	0.900	0.209	0.927
adcA	psaB	373153.SPD_1997	373153.SPD_1461	0.380	0.002	0.559	0	0.262	0	0	0.679	0.926
psaB	adcA	373153.SPD_1461	373153.SPD_1997	0.380	0.002	0.559	0	0.262	0	0	0.679	0.926
aga	bgaC	373153.SPD_1678	373153.SPD_0065	0.158	0	0.154	0	0	0	0.900	0.059	0.924
bgaC	aga	373153.SPD_0065	373153.SPD_1678	0.158	0	0.154	0	0	0	0.900	0.059	0.924
SPD_1498	SPD_1502	373153.SPD_1498	373153.SPD_1502	0.646	0	0.782	0	0	0	0	0.079	0.923
SPD_1502	SPD_1498	373153.SPD_1502	373153.SPD_1498	0.646	0	0.782	0	0	0	0	0.079	0.923
SPD_1102	SPD_1103	373153.SPD_1102	373153.SPD_1103	0.896	0	0.657	0.638	0	0	0	0	0.920
SPD_1103	SPD_1102	373153.SPD_1103	373153.SPD_1102	0.896	0	0.657	0.638	0	0	0	0	0.920
SPD_1177	SPD_1179	373153.SPD_1177	373153.SPD_1179	0.742	0	0.673	0	0	0.128	0	0.047	0.920
SPD_1179	SPD_1177	373153.SPD_1179	373153.SPD_1177	0.742	0	0.673	0	0	0.128	0	0.047	0.920
SPD_1854	cglB	373153.SPD_1854	373153.SPD_1862	0.597	0	0.470	0	0	0	0	0.634	0.915
cglB	SPD_1854	373153.SPD_1862	373153.SPD_1854	0.597	0	0.470	0	0	0	0	0.634	0.915
LytA	ply	373153.SPD_1737	373153.SPD_1726	0.041	0	0.389	0	0	0	0	0.860	0.911
ply	LytA	373153.SPD_1726	373153.SPD_1737	0.041	0	0.389	0	0	0	0	0.860	0.911
SPD_1061	recN	373153.SPD_1061	373153.SPD_1062	0.896	0	0	0	0	0	0	0.159	0.909
recN	SPD_1061	373153.SPD_1062	373153.SPD_1061	0.896	0	0	0	0	0	0	0.159	0.909
SPD_0604	dinP	373153.SPD_0604	373153.SPD_0419	0	0	0	0	0.068	0.117	0.889	0.064	0.903
dinP	SPD_0604	373153.SPD_0419	373153.SPD_0604	0	0	0	0	0.068	0.117	0.889	0.064	0.903
aga	nanB	373153.SPD_1678	373153.SPD_1499	0.042	0	0	0	0	0	0.900	0.052	0.901
nanB	aga	373153.SPD_1499	373153.SPD_1678	0.042	0	0	0	0	0	0.900	0.052	0.901
aga	nanA	373153.SPD_1678	373153.SPD_1504	0.042	0	0	0	0	0	0.900	0.047	0.900
nanA	aga	373153.SPD_1504	373153.SPD_1678	0.042	0	0	0	0	0	0.900	0.047	0.900
pepN	pepO	373153.SPD_0700	373153.SPD_1460	0.130	0	0.252	0	0.069	0	0	0.854	0.900
pepO	pepN	373153.SPD_1460	373153.SPD_0700	0.130	0	0.252	0	0.069	0	0	0.854	0.900
SPD_1102	smc	373153.SPD_1102	373153.SPD_1104	0.896	0	0	0	0	0	0	0	0.896
SPD_1103	smc	373153.SPD_1103	373153.SPD_1104	0.896	0	0	0	0	0	0	0	0.896
smc	SPD_1102	373153.SPD_1104	373153.SPD_1102	0.896	0	0	0	0	0	0	0	0.896
smc	SPD_1103	373153.SPD_1104	373153.SPD_1103	0.896	0	0	0	0	0	0	0	0.896
SPD_1501	nanB	373153.SPD_1501	373153.SPD_1499	0.818	0	0.428	0	0	0	0	0	0.892
nanB	SPD_1501	373153.SPD_1499	373153.SPD_1501	0.818	0	0.428	0	0	0	0	0	0.892
SPD_1836	yajC-2	373153.SPD_1836	373153.SPD_1838	0.711	0	0	0	0	0	0	0.634	0.890
SPD_1837	yajC-2	373153.SPD_1837	373153.SPD_1838	0.711	0	0	0	0	0	0	0.634	0.890
yajC-2	SPD_1836	373153.SPD_1838	373153.SPD_1836	0.711	0	0	0	0	0	0	0.634	0.890
yajC-2	SPD_1837	373153.SPD_1838	373153.SPD_1837	0.711	0	0	0	0	0	0	0.634	0.890
pcrA	polA	373153.SPD_0973	373153.SPD_0038	0.451	0	0	0	0.177	0.226	0	0.718	0.888
polA	pcrA	373153.SPD_0038	373153.SPD_0973	0.451	0	0	0	0.177	0.226	0	0.718	0.888
adcA	rpsN	373153.SPD_1997	373153.SPD_0206	0.351	0	0	0	0.067	0	0	0.826	0.885
radA	recA	373153.SPD_0029	373153.SPD_1739	0.042	0	0.403	0	0.096	0	0	0.804	0.885
recA	radA	373153.SPD_1739	373153.SPD_0029	0.042	0	0.403	0	0.096	0	0	0.804	0.885
rpsN	adcA	373153.SPD_0206	373153.SPD_1997	0.351	0	0	0	0.067	0	0	0.826	0.885
bgaC	nanB	373153.SPD_0065	373153.SPD_1499	0.073	0	0	0	0	0.201	0.789	0.340	0.883
nanB	bgaC	373153.SPD_1499	373153.SPD_0065	0.073	0	0	0	0	0.201	0.789	0.340	0.883
SPD_1500	nanB	373153.SPD_1500	373153.SPD_1499	0.814	0	0.371	0	0	0	0	0.067	0.881
nanB	SPD_1500	373153.SPD_1499	373153.SPD_1500	0.814	0	0.371	0	0	0	0	0.067	0.881
SPD_0604	holB	373153.SPD_0604	373153.SPD_0826	0.083	0	0	0	0.071	0.105	0.857	0	0.876
SPD_1502	nanB	373153.SPD_1502	373153.SPD_1499	0.608	0	0.693	0	0	0	0	0.054	0.876
alr	recN	373153.SPD_1508	373153.SPD_1062	0	0	0.658	0	0.066	0	0	0.643	0.876
holB	SPD_0604	373153.SPD_0826	373153.SPD_0604	0.083	0	0	0	0.071	0.105	0.857	0	0.876
nanB	SPD_1502	373153.SPD_1499	373153.SPD_1502	0.608	0	0.693	0	0	0	0	0.054	0.876
recN	alr	373153.SPD_1062	373153.SPD_1508	0	0	0.658	0	0.066	0	0	0.643	0.876
PspC	nanA	373153.SPD_2017	373153.SPD_1504	0	0	0.203	0	0	0	0	0.850	0.875
dnaN	recF	373153.SPD_0002	373153.SPD_2054	0.378	0	0.324	0	0.241	0	0	0.657	0.875
nanA	PspC	373153.SPD_1504	373153.SPD_2017	0	0	0.203	0	0	0	0	0.850	0.875
phtD	ply	373153.SPD_0889	373153.SPD_1726	0	0	0.177	0	0	0	0	0.854	0.875
ply	phtD	373153.SPD_1726	373153.SPD_0889	0	0	0.177	0	0	0	0	0.854	0.875
recF	dnaN	373153.SPD_2054	373153.SPD_0002	0.378	0	0.324	0	0.241	0	0	0.657	0.875
polA	uvrA	373153.SPD_0038	373153.SPD_0176	0.451	0	0.210	0	0.096	0	0	0.718	0.874
uvrA	polA	373153.SPD_0176	373153.SPD_0038	0.451	0	0.210	0	0.096	0	0	0.718	0.874
dnaB	polA	373153.SPD_2030	373153.SPD_0038	0.445	0	0.158	0	0.154	0	0	0.718	0.873
polA	dnaB	373153.SPD_0038	373153.SPD_2030	0.445	0	0.158	0	0.154	0	0	0.718	0.873
polA	recF	373153.SPD_0038	373153.SPD_2054	0.384	0	0.293	0	0.085	0	0	0.717	0.872
recF	polA	373153.SPD_2054	373153.SPD_0038	0.384	0	0.293	0	0.085	0	0	0.717	0.872
SPD_1854	coiA	373153.SPD_1854	373153.SPD_0865	0.075	0	0.651	0	0	0	0	0.634	0.871
coiA	SPD_1854	373153.SPD_0865	373153.SPD_1854	0.075	0	0.651	0	0	0	0	0.634	0.871
nanA	nanB	373153.SPD_1504	373153.SPD_1499	0	0	0	0.594	0	0	0.800	0.854	0.868
nanB	nanA	373153.SPD_1499	373153.SPD_1504	0	0	0	0.594	0	0	0.800	0.854	0.868
slgM	slgT	373153.SPD_1749	373153.SPD_1752	0.440	0	0.748	0	0	0	0	0.137	0.867
slgT	slgM	373153.SPD_1752	373153.SPD_1749	0.440	0	0.748	0	0	0	0	0.137	0.867
bgaC	nanA	373153.SPD_0065	373153.SPD_1504	0.073	0	0	0	0	0.201	0.789	0.238	0.864
nanA	bgaC	373153.SPD_1504	373153.SPD_0065	0.073	0	0	0	0	0.201	0.789	0.238	0.864
SPD_1728	ply	373153.SPD_1728	373153.SPD_1726	0.842	0	0	0	0	0	0	0.164	0.862
hexB	recA	373153.SPD_0165	373153.SPD_1739	0.320	0	0	0	0.076	0.224	0.311	0.655	0.862
ply	SPD_1728	373153.SPD_1726	373153.SPD_1728	0.842	0	0	0	0	0	0	0.164	0.862
recA	hexB	373153.SPD_1739	373153.SPD_0165	0.320	0	0	0	0.076	0.224	0.311	0.655	0.862
SPD_1498	SPD_1503	373153.SPD_1498	373153.SPD_1503	0.567	0	0.689	0	0	0	0	0	0.860
SPD_1503	SPD_1498	373153.SPD_1503	373153.SPD_1498	0.567	0	0.689	0	0	0	0	0	0.860
SPD_1727	SPD_1728	373153.SPD_1727	373153.SPD_1728	0.845	0	0	0	0	0	0	0.126	0.859
SPD_1728	SPD_1727	373153.SPD_1728	373153.SPD_1727	0.845	0	0	0	0	0	0	0.126	0.859
PspC	ply	373153.SPD_2017	373153.SPD_1726	0	0	0	0	0	0	0	0.858	0.858
SPD_1728	SPD_1729	373153.SPD_1728	373153.SPD_1729	0.831	0	0	0	0	0	0	0.192	0.858
SPD_1729	SPD_1728	373153.SPD_1729	373153.SPD_1728	0.831	0	0	0	0	0	0	0.192	0.858
ply	PspC	373153.SPD_1726	373153.SPD_2017	0	0	0	0	0	0	0	0.858	0.858
PspA	ply	373153.SPD_0126	373153.SPD_1726	0	0	0	0	0	0	0	0.854	0.854
nanA	ply	373153.SPD_1504	373153.SPD_1726	0	0	0	0	0	0	0	0.854	0.854
ply	PspA	373153.SPD_1726	373153.SPD_0126	0	0	0	0	0	0	0	0.854	0.854
ply	nanA	373153.SPD_1726	373153.SPD_1504	0	0	0	0	0	0	0	0.854	0.854
cbpE	lspA	373153.SPD_0821	373153.SPD_0819	0.851	0	0	0	0	0	0	0.051	0.853
lspA	cbpE	373153.SPD_0819	373153.SPD_0821	0.851	0	0	0	0	0	0	0.051	0.853
cinA	coiA	373153.SPD_1740	373153.SPD_0865	0	0	0	0	0	0	0	0.851	0.851
coiA	cinA	373153.SPD_0865	373153.SPD_1740	0	0	0	0	0	0	0	0.851	0.851
bgaA	nanA	373153.SPD_0562	373153.SPD_1504	0.085	0.071	0.216	0	0	0	0	0.801	0.850
celB	cglB	373153.SPD_0844	373153.SPD_1862	0.053	0	0.539	0	0	0	0	0.685	0.850
cglB	celB	373153.SPD_1862	373153.SPD_0844	0.053	0	0.539	0	0	0	0	0.685	0.850
nanA	bgaA	373153.SPD_1504	373153.SPD_0562	0.085	0.071	0.216	0	0	0	0	0.801	0.850
SPD_1465	holB	373153.SPD_1465	373153.SPD_0826	0.103	0	0	0	0.098	0.136	0.802	0.075	0.848
holB	SPD_1465	373153.SPD_0826	373153.SPD_1465	0.103	0	0	0	0.098	0.136	0.802	0.075	0.848
PspC	phtD	373153.SPD_2017	373153.SPD_0889	0	0	0	0	0	0	0	0.847	0.847
SPD_1122	celB	373153.SPD_1122	373153.SPD_0844	0.417	0	0.197	0	0.083	0	0	0.687	0.847
SPD_1743	alr	373153.SPD_1743	373153.SPD_1508	0.158	0.750	0.308	0	0.074	0	0	0	0.847
alr	SPD_1743	373153.SPD_1508	373153.SPD_1743	0.158	0.750	0.308	0	0.074	0	0	0	0.847
celB	SPD_1122	373153.SPD_0844	373153.SPD_1122	0.417	0	0.197	0	0.083	0	0	0.687	0.847
phtD	PspC	373153.SPD_0889	373153.SPD_2017	0	0	0	0	0	0	0	0.847	0.847
SPD_1727	ply	373153.SPD_1727	373153.SPD_1726	0.842	0	0	0	0	0	0	0.067	0.846
SPD_1727	SPD_1729	373153.SPD_1727	373153.SPD_1729	0.831	0	0	0	0	0	0	0.126	0.846
SPD_1729	SPD_1727	373153.SPD_1729	373153.SPD_1727	0.831	0	0	0	0	0	0	0.126	0.846
nanB	ply	373153.SPD_1499	373153.SPD_1726	0	0	0.462	0	0	0	0	0.726	0.846
ply	nanB	373153.SPD_1726	373153.SPD_1499	0	0	0.462	0	0	0	0	0.726	0.846
ply	SPD_1727	373153.SPD_1726	373153.SPD_1727	0.842	0	0	0	0	0	0	0.067	0.846
adcA	lmb	373153.SPD_1997	373153.SPD_0888	0.084	0	0.781	0.860	0	0	0.800	0.654	0.844
lmb	adcA	373153.SPD_0888	373153.SPD_1997	0.084	0	0.781	0.860	0	0	0.800	0.654	0.844
polA	radA	373153.SPD_0038	373153.SPD_0029	0.445	0	0	0	0.083	0	0	0.718	0.843
radA	polA	373153.SPD_0029	373153.SPD_0038	0.445	0	0	0	0.083	0	0	0.718	0.843
pcpA	phtE	373153.SPD_1965	373153.SPD_0890	0	0	0.254	0	0	0	0	0.794	0.840
phtE	pcpA	373153.SPD_0890	373153.SPD_1965	0	0	0.254	0	0	0	0	0.794	0.840
polA	rexA	373153.SPD_0038	373153.SPD_1016	0.439	0	0	0	0.071	0	0	0.718	0.840
rexA	polA	373153.SPD_1016	373153.SPD_0038	0.439	0	0	0	0.071	0	0	0.718	0.840
SPD_0868	coiA	373153.SPD_0868	373153.SPD_0865	0.737	0	0.380	0	0	0	0	0.071	0.835
coiA	SPD_0868	373153.SPD_0865	373153.SPD_0868	0.737	0	0.380	0	0	0	0	0.071	0.835
SPD_1179	phtE	373153.SPD_1179	373153.SPD_0890	0.071	0	0.378	0	0.055	0.218	0.647	0.109	0.834
asd	polA	373153.SPD_0900	373153.SPD_0038	0.443	0	0	0	0.069	0	0	0.707	0.834
phtE	SPD_1179	373153.SPD_0890	373153.SPD_1179	0.071	0	0.378	0	0.055	0.218	0.647	0.109	0.834
polA	asd	373153.SPD_0038	373153.SPD_0900	0.443	0	0	0	0.069	0	0	0.707	0.834
SPD_1122	recA	373153.SPD_1122	373153.SPD_1739	0.066	0	0.202	0	0	0.261	0	0.733	0.833
recA	SPD_1122	373153.SPD_1739	373153.SPD_1122	0.066	0	0.202	0	0	0.261	0	0.733	0.833
cinA	lspA	373153.SPD_1740	373153.SPD_0819	0.448	0	0	0	0	0	0	0.707	0.831
lspA	cinA	373153.SPD_0819	373153.SPD_1740	0.448	0	0	0	0	0	0	0.707	0.831
cinA	radA	373153.SPD_1740	373153.SPD_0029	0.055	0	0	0	0	0	0	0.827	0.830
radA	cinA	373153.SPD_0029	373153.SPD_1740	0.055	0	0	0	0	0	0	0.827	0.830
SPD_1122	topA	373153.SPD_1122	373153.SPD_1120	0.378	0.702	0	0	0	0	0	0.146	0.827
lmb	psaC	373153.SPD_0888	373153.SPD_1462	0.096	0.080	0.762	0	0.172	0	0	0.111	0.827
psaC	lmb	373153.SPD_1462	373153.SPD_0888	0.096	0.080	0.762	0	0.172	0	0	0.111	0.827
recJ	recN	373153.SPD_0532	373153.SPD_1062	0.190	0	0.255	0	0	0.110	0	0.716	0.827
recJ	recX	373153.SPD_0532	373153.SPD_1705	0.108	0	0.375	0	0	0	0	0.716	0.827
recN	recJ	373153.SPD_1062	373153.SPD_0532	0.190	0	0.255	0	0	0.110	0	0.716	0.827
recX	recJ	373153.SPD_1705	373153.SPD_0532	0.108	0	0.375	0	0	0	0	0.716	0.827
topA	SPD_1122	373153.SPD_1120	373153.SPD_1122	0.378	0.702	0	0	0	0	0	0.146	0.827
hexB	recJ	373153.SPD_0165	373153.SPD_0532	0.072	0	0.308	0	0.086	0.118	0	0.717	0.826
recJ	hexB	373153.SPD_0532	373153.SPD_0165	0.072	0	0.308	0	0.086	0.118	0	0.717	0.826
LytA	nanA	373153.SPD_1737	373153.SPD_1504	0.042	0	0	0	0	0	0	0.825	0.825
cinA	pgsA	373153.SPD_1740	373153.SPD_2049	0.451	0.634	0	0	0	0	0	0.202	0.825
nanA	LytA	373153.SPD_1504	373153.SPD_1737	0.042	0	0	0	0	0	0	0.825	0.825
pgsA	cinA	373153.SPD_2049	373153.SPD_1740	0.451	0.634	0	0	0	0	0	0.202	0.825
cbpE	celA	373153.SPD_0821	373153.SPD_0843	0.438	0	0.160	0	0.066	0	0	0.649	0.824
celA	cbpE	373153.SPD_0843	373153.SPD_0821	0.438	0	0.160	0	0.066	0	0	0.649	0.824
adcB	psaB	373153.SPD_1998	373153.SPD_1461	0.262	0.065	0.485	0	0.467	0.120	0	0.130	0.821
ldh	ply	373153.SPD_1078	373153.SPD_1726	0	0	0	0	0	0	0	0.821	0.821
ply	ldh	373153.SPD_1726	373153.SPD_1078	0	0	0	0	0	0	0	0.821	0.821
psaB	adcB	373153.SPD_1461	373153.SPD_1998	0.262	0.065	0.485	0	0.467	0.120	0	0.130	0.821
SPD_0603	SPD_0604	373153.SPD_0603	373153.SPD_0604	0.425	0	0.693	0	0.066	0	0	0	0.820
SPD_0604	SPD_0603	373153.SPD_0604	373153.SPD_0603	0.425	0	0.693	0	0.066	0	0	0	0.820
recA	recJ	373153.SPD_1739	373153.SPD_0532	0.106	0	0	0	0	0	0	0.807	0.820
recJ	recA	373153.SPD_0532	373153.SPD_1739	0.106	0	0	0	0	0	0	0.807	0.820
pcpA	phtD	373153.SPD_1965	373153.SPD_0889	0.050	0	0	0	0	0	0	0.818	0.819
phtD	pcpA	373153.SPD_0889	373153.SPD_1965	0.050	0	0	0	0	0	0	0.818	0.819
SPD_1449	SPD_1465	373153.SPD_1449	373153.SPD_1465	0.191	0	0	0	0.055	0.127	0.756	0	0.815
SPD_1465	SPD_1449	373153.SPD_1465	373153.SPD_1449	0.191	0	0	0	0.055	0.127	0.756	0	0.815
polA	recN	373153.SPD_0038	373153.SPD_1062	0.160	0	0.287	0	0	0	0	0.717	0.815
recN	polA	373153.SPD_1062	373153.SPD_0038	0.160	0	0.287	0	0	0	0	0.717	0.815
SPD_1876	dinF	373153.SPD_1876	373153.SPD_1738	0.044	0	0.355	0	0	0	0	0.722	0.813
cinA	recX	373153.SPD_1740	373153.SPD_1705	0.451	0	0	0	0	0	0	0.675	0.813
dinF	SPD_1876	373153.SPD_1738	373153.SPD_1876	0.044	0	0.355	0	0	0	0	0.722	0.813
recX	cinA	373153.SPD_1705	373153.SPD_1740	0.451	0	0	0	0	0	0	0.675	0.813
SPD_1179	pcpA	373153.SPD_1179	373153.SPD_1965	0.105	0	0.264	0	0.055	0.218	0.647	0.109	0.811
pcpA	SPD_1179	373153.SPD_1965	373153.SPD_1179	0.105	0	0.264	0	0.055	0.218	0.647	0.109	0.811
psaC	psaD	373153.SPD_1462	373153.SPD_1464	0.653	0	0	0	0	0	0	0.470	0.809
psaD	psaC	373153.SPD_1464	373153.SPD_1462	0.653	0	0	0	0	0	0	0.470	0.809
adcC	psaC	373153.SPD_1999	373153.SPD_1462	0.193	0.268	0.354	0	0.467	0.120	0	0.130	0.808
psaC	adcC	373153.SPD_1462	373153.SPD_1999	0.193	0.268	0.354	0	0.467	0.120	0	0.130	0.808
dinG	pcrA	373153.SPD_0705	373153.SPD_0973	0.084	0	0.211	0	0.110	0.215	0	0.677	0.807
pcrA	dinG	373153.SPD_0973	373153.SPD_0705	0.084	0	0.211	0	0.110	0.215	0	0.677	0.807
polA	psaD	373153.SPD_0038	373153.SPD_1464	0.408	0	0	0	0	0	0	0.688	0.807
polA	recJ	373153.SPD_0038	373153.SPD_0532	0.066	0	0.185	0	0.091	0.117	0	0.733	0.807
psaD	polA	373153.SPD_1464	373153.SPD_0038	0.408	0	0	0	0	0	0	0.688	0.807
recJ	polA	373153.SPD_0532	373153.SPD_0038	0.066	0	0.185	0	0.091	0.117	0	0.733	0.807
celB	cglA	373153.SPD_0844	373153.SPD_1863	0.065	0	0.276	0	0.193	0	0	0.688	0.806
cglA	celB	373153.SPD_1863	373153.SPD_0844	0.065	0	0.276	0	0.193	0	0	0.688	0.806
dnaB	radA	373153.SPD_2030	373153.SPD_0029	0.158	0.577	0	0	0.108	0	0	0.462	0.806
radA	dnaB	373153.SPD_0029	373153.SPD_2030	0.158	0.577	0	0	0.108	0	0	0.462	0.806
SPD_0539	SPD_1465	373153.SPD_0539	373153.SPD_1465	0.143	0	0	0	0.055	0.127	0.756	0	0.804
SPD_1061	SPD_1465	373153.SPD_1061	373153.SPD_1465	0.143	0	0	0	0.055	0.127	0.756	0	0.804
SPD_1465	SPD_0539	373153.SPD_1465	373153.SPD_0539	0.143	0	0	0	0.055	0.127	0.756	0	0.804
SPD_1465	SPD_1061	373153.SPD_1465	373153.SPD_1061	0.143	0	0	0	0.055	0.127	0.756	0	0.804
lmb	phtE	373153.SPD_0888	373153.SPD_0890	0.487	0	0	0	0	0	0	0.634	0.804
phtE	lmb	373153.SPD_0890	373153.SPD_0888	0.487	0	0	0	0	0	0	0.634	0.804
SPD_1741	cinA	373153.SPD_1741	373153.SPD_1740	0.720	0	0	0	0	0	0	0.325	0.803
cinA	SPD_1741	373153.SPD_1740	373153.SPD_1741	0.720	0	0	0	0	0	0	0.325	0.803
dinF	recA	373153.SPD_1738	373153.SPD_1739	0.454	0	0	0	0	0	0	0.652	0.802
recA	dinF	373153.SPD_1739	373153.SPD_1738	0.454	0	0	0	0	0	0	0.652	0.802
SPD_0604	SPD_1179	373153.SPD_0604	373153.SPD_1179	0	0	0.498	0	0.066	0.134	0.566	0.048	0.801
SPD_1179	SPD_0604	373153.SPD_1179	373153.SPD_0604	0	0	0.498	0	0.066	0.134	0.566	0.048	0.801
comB	comD	373153.SPD_0050	373153.SPD_2064	0	0	0.467	0	0	0	0	0.640	0.800
comD	comB	373153.SPD_2064	373153.SPD_0050	0	0	0.467	0	0	0	0	0.640	0.800
SPD_0450	SPD_1987	373153.SPD_0450	373153.SPD_1987	0	0	0.552	0	0	0	0	0.571	0.799
SPD_1987	SPD_0450	373153.SPD_1987	373153.SPD_0450	0	0	0.552	0	0	0	0	0.571	0.799
dnaN	pcrA	373153.SPD_0002	373153.SPD_0973	0.043	0	0.278	0	0.074	0.277	0	0.633	0.799
pcrA	dnaN	373153.SPD_0973	373153.SPD_0002	0.043	0	0.278	0	0.074	0.277	0	0.633	0.799
SPD_1122	recJ	373153.SPD_1122	373153.SPD_0532	0.194	0	0.338	0	0	0.124	0	0.620	0.798
holB	topA	373153.SPD_0826	373153.SPD_1120	0.158	0	0	0	0.073	0.135	0.721	0.094	0.798
recJ	SPD_1122	373153.SPD_0532	373153.SPD_1122	0.194	0	0.338	0	0	0.124	0	0.620	0.798
topA	holB	373153.SPD_1120	373153.SPD_0826	0.158	0	0	0	0.073	0.135	0.721	0.094	0.798
pcrA	recF	373153.SPD_0973	373153.SPD_2054	0.158	0	0.473	0	0.070	0.102	0	0.530	0.794
recF	pcrA	373153.SPD_2054	373153.SPD_0973	0.158	0	0.473	0	0.070	0.102	0	0.530	0.794
SPD_0975	SPD_1122	373153.SPD_0975	373153.SPD_1122	0	0	0.532	0	0.096	0	0	0.551	0.793
SPD_1122	SPD_0975	373153.SPD_1122	373153.SPD_0975	0	0	0.532	0	0.096	0	0	0.551	0.793
cglB	coiA	373153.SPD_1862	373153.SPD_0865	0	0	0.459	0	0	0	0	0.634	0.793
coiA	cglB	373153.SPD_0865	373153.SPD_1862	0	0	0.459	0	0	0	0	0.634	0.793
mutS2	polA	373153.SPD_0371	373153.SPD_0038	0.450	0	0	0	0.073	0	0	0.628	0.793
polA	mutS2	373153.SPD_0038	373153.SPD_0371	0.450	0	0	0	0.073	0	0	0.628	0.793
cinA	dinF	373153.SPD_1740	373153.SPD_1738	0.363	0	0	0	0.066	0	0	0.677	0.791
dinF	cinA	373153.SPD_1738	373153.SPD_1740	0.363	0	0	0	0.066	0	0	0.677	0.791
cinA	polA	373153.SPD_1740	373153.SPD_0038	0.462	0	0	0	0	0	0	0.627	0.790
polA	cinA	373153.SPD_0038	373153.SPD_1740	0.462	0	0	0	0	0	0	0.627	0.790
SPD_1503	nanB	373153.SPD_1503	373153.SPD_1499	0.577	0	0.522	0	0	0	0	0	0.789
nanB	SPD_1503	373153.SPD_1499	373153.SPD_1503	0.577	0	0.522	0	0	0	0	0	0.789
celB	cinA	373153.SPD_0844	373153.SPD_1740	0.188	0	0	0	0.100	0	0	0.733	0.787
cinA	celB	373153.SPD_1740	373153.SPD_0844	0.188	0	0	0	0.100	0	0	0.733	0.787
SPD_0140	SPD_0142	373153.SPD_0140	373153.SPD_0142	0.425	0	0.644	0	0	0	0	0	0.786
SPD_0142	SPD_0140	373153.SPD_0142	373153.SPD_0140	0.425	0	0.644	0	0	0	0	0	0.786
SPD_0603	SPD_1827	373153.SPD_0603	373153.SPD_1827	0	0	0.722	0	0	0.239	0	0.067	0.785
SPD_1827	SPD_0603	373153.SPD_1827	373153.SPD_0603	0	0	0.722	0	0	0.239	0	0.067	0.785
recF	recN	373153.SPD_2054	373153.SPD_1062	0	0	0.362	0	0	0.110	0	0.653	0.785
recN	recF	373153.SPD_1062	373153.SPD_2054	0	0	0.362	0	0	0.110	0	0.653	0.785
hexB	topA	373153.SPD_0165	373153.SPD_1120	0.072	0	0.152	0	0.082	0	0.663	0.247	0.783
topA	hexB	373153.SPD_1120	373153.SPD_0165	0.072	0	0.152	0	0.082	0	0.663	0.247	0.783
SPD_1177	wrbA	373153.SPD_1177	373153.SPD_1750	0.042	0	0.764	0	0	0.115	0	0	0.782
wrbA	SPD_1177	373153.SPD_1750	373153.SPD_1177	0.042	0	0.764	0	0	0.115	0	0	0.782
SPD_0603	wrbA	373153.SPD_0603	373153.SPD_1750	0	0	0.781	0	0	0	0	0	0.781
wrbA	SPD_0603	373153.SPD_1750	373153.SPD_0603	0	0	0.781	0	0	0	0	0	0.781
celB	recJ	373153.SPD_0844	373153.SPD_0532	0.423	0	0	0	0	0	0	0.635	0.780
pcpA	ply	373153.SPD_1965	373153.SPD_1726	0	0	0.216	0	0	0	0	0.731	0.780
ply	pcpA	373153.SPD_1726	373153.SPD_1965	0	0	0.216	0	0	0	0	0.731	0.780
recJ	celB	373153.SPD_0532	373153.SPD_0844	0.423	0	0	0	0	0	0	0.635	0.780
SPD_0603	slgM	373153.SPD_0603	373153.SPD_1749	0.053	0	0.777	0	0	0	0	0	0.779
slgM	SPD_0603	373153.SPD_1749	373153.SPD_0603	0.053	0	0.777	0	0	0	0	0	0.779
SPD_0115	SPD_0946	373153.SPD_0115	373153.SPD_0946	0	0	0.773	0	0.066	0	0	0	0.778
SPD_0946	SPD_0115	373153.SPD_0946	373153.SPD_0115	0	0	0.773	0	0.066	0	0	0	0.778
Helicase	yfiA	373153.SPD_2035	373153.SPD_2033	0.745	0	0	0	0	0	0	0.159	0.777
yfiA	Helicase	373153.SPD_2033	373153.SPD_2035	0.745	0	0	0	0	0	0	0.159	0.777
SPD_0142	wrbA	373153.SPD_0142	373153.SPD_1750	0	0	0.768	0	0.072	0	0	0	0.775
wrbA	SPD_0142	373153.SPD_1750	373153.SPD_0142	0	0	0.768	0	0.072	0	0	0	0.775
bgaC	strH	373153.SPD_0065	373153.SPD_0063	0.260	0	0	0	0.074	0	0.160	0.654	0.774
strH	bgaC	373153.SPD_0063	373153.SPD_0065	0.260	0	0	0	0.074	0	0.160	0.654	0.774
SPD_0142	SPD_0603	373153.SPD_0142	373153.SPD_0603	0	0	0.773	0	0	0	0	0	0.773
SPD_0603	SPD_0142	373153.SPD_0603	373153.SPD_0142	0	0	0.773	0	0	0	0	0	0.773
LytA	nanB	373153.SPD_1737	373153.SPD_1499	0.042	0	0.394	0	0	0	0	0.639	0.772
SPD_0603	SPD_0946	373153.SPD_0603	373153.SPD_0946	0.041	0	0.766	0	0.066	0	0	0	0.772
SPD_0946	SPD_0603	373153.SPD_0946	373153.SPD_0603	0.041	0	0.766	0	0.066	0	0	0	0.772
SPD_1122	recN	373153.SPD_1122	373153.SPD_1062	0.158	0	0.457	0	0.069	0	0	0.529	0.772
nanB	LytA	373153.SPD_1499	373153.SPD_1737	0.042	0	0.394	0	0	0	0	0.639	0.772
pcrA	uvrA	373153.SPD_0973	373153.SPD_0176	0.158	0	0.304	0	0.076	0.244	0	0.530	0.772
phtE	ply	373153.SPD_0890	373153.SPD_1726	0	0	0.264	0	0	0	0	0.703	0.772
ply	phtE	373153.SPD_1726	373153.SPD_0890	0	0	0.264	0	0	0	0	0.703	0.772
recN	SPD_1122	373153.SPD_1062	373153.SPD_1122	0.158	0	0.457	0	0.069	0	0	0.529	0.772
uvrA	pcrA	373153.SPD_0176	373153.SPD_0973	0.158	0	0.304	0	0.076	0.244	0	0.530	0.772
SPD_0140	wrbA	373153.SPD_0140	373153.SPD_1750	0.042	0	0.752	0	0	0.115	0	0	0.771
radA	recJ	373153.SPD_0029	373153.SPD_0532	0.079	0	0.155	0	0.090	0.127	0	0.688	0.771
recJ	radA	373153.SPD_0532	373153.SPD_0029	0.079	0	0.155	0	0.090	0.127	0	0.688	0.771
wrbA	SPD_0140	373153.SPD_1750	373153.SPD_0140	0.042	0	0.752	0	0	0.115	0	0	0.771
SPD_1463	adcB	373153.SPD_1463	373153.SPD_1998	0.082	0.030	0.701	0	0.172	0	0	0.111	0.770
adcB	SPD_1463	373153.SPD_1998	373153.SPD_1463	0.082	0.030	0.701	0	0.172	0	0	0.111	0.770
SPD_1179	slgM	373153.SPD_1179	373153.SPD_1749	0	0	0.769	0	0	0	0	0	0.769
adcA	phtD	373153.SPD_1997	373153.SPD_0889	0.079	0	0	0	0	0	0	0.760	0.769
cinA	hflX	373153.SPD_1740	373153.SPD_0584	0.444	0	0	0	0	0	0	0.603	0.769
hflX	cinA	373153.SPD_0584	373153.SPD_1740	0.444	0	0	0	0	0	0	0.603	0.769
pcrA	recA	373153.SPD_0973	373153.SPD_1739	0.106	0	0	0	0.075	0.302	0	0.648	0.769
phtD	adcA	373153.SPD_0889	373153.SPD_1997	0.079	0	0	0	0	0	0	0.760	0.769
recA	pcrA	373153.SPD_1739	373153.SPD_0973	0.106	0	0	0	0.075	0.302	0	0.648	0.769
slgM	SPD_1179	373153.SPD_1749	373153.SPD_1179	0	0	0.769	0	0	0	0	0	0.769
SPD_0868	SPD_1179	373153.SPD_0868	373153.SPD_1179	0.042	0	0	0	0	0.142	0.738	0.051	0.768
SPD_1179	SPD_0868	373153.SPD_1179	373153.SPD_0868	0.042	0	0	0	0	0.142	0.738	0.051	0.768
SPD_0946	SPD_1171	373153.SPD_0946	373153.SPD_1171	0	0	0.767	0	0	0	0	0	0.767
SPD_1122	cglA	373153.SPD_1122	373153.SPD_1863	0.262	0	0.169	0	0.068	0	0	0.641	0.767
SPD_1171	SPD_0946	373153.SPD_1171	373153.SPD_0946	0	0	0.767	0	0	0	0	0	0.767
cglA	SPD_1122	373153.SPD_1863	373153.SPD_1122	0.262	0	0.169	0	0.068	0	0	0.641	0.767
LytA	dinF	373153.SPD_1737	373153.SPD_1738	0.392	0	0	0	0	0	0	0.631	0.766
dinF	LytA	373153.SPD_1738	373153.SPD_1737	0.392	0	0	0	0	0	0	0.631	0.766
SPD_0603	SPD_1177	373153.SPD_0603	373153.SPD_1177	0.041	0	0.764	0	0	0	0	0	0.764
SPD_1177	SPD_0603	373153.SPD_1177	373153.SPD_0603	0.041	0	0.764	0	0	0	0	0	0.764
polA	recD2	373153.SPD_0038	373153.SPD_0366	0.107	0	0	0	0.100	0.132	0	0.699	0.761
recD2	polA	373153.SPD_0366	373153.SPD_0038	0.107	0	0	0	0.100	0.132	0	0.699	0.761
SPD_0450	SPD_0603	373153.SPD_0450	373153.SPD_0603	0	0	0.760	0	0	0	0	0	0.760
SPD_0603	SPD_0450	373153.SPD_0603	373153.SPD_0450	0	0	0.760	0	0	0	0	0	0.760
SPD_0975	hexB	373153.SPD_0975	373153.SPD_0165	0.262	0	0.546	0	0.067	0	0	0.323	0.760
SPD_0975	pcrA	373153.SPD_0975	373153.SPD_0973	0.719	0	0	0	0	0.115	0	0.112	0.760
coiA	mecA	373153.SPD_0865	373153.SPD_1196	0.378	0	0.626	0	0	0	0	0.055	0.760
hexB	SPD_0975	373153.SPD_0165	373153.SPD_0975	0.262	0	0.546	0	0.067	0	0	0.323	0.760
mecA	coiA	373153.SPD_1196	373153.SPD_0865	0.378	0	0.626	0	0	0	0	0.055	0.760
pcrA	SPD_0975	373153.SPD_0973	373153.SPD_0975	0.719	0	0	0	0	0.115	0	0.112	0.760
alr	dnaB	373153.SPD_1508	373153.SPD_2030	0.158	0.129	0.178	0	0.079	0	0	0.633	0.759
dnaB	alr	373153.SPD_2030	373153.SPD_1508	0.158	0.129	0.178	0	0.079	0	0	0.633	0.759
mutS2	pavA	373153.SPD_0371	373153.SPD_0854	0.098	0	0.736	0	0.067	0	0	0	0.758
pavA	mutS2	373153.SPD_0854	373153.SPD_0371	0.098	0	0.736	0	0.067	0	0	0	0.758
leuB	polA	373153.SPD_1115	373153.SPD_0038	0.433	0	0	0	0	0	0	0.590	0.757
lmb	psaB	373153.SPD_0888	373153.SPD_1461	0.104	0.016	0.670	0	0.186	0	0	0.111	0.757
mutS2	recJ	373153.SPD_0371	373153.SPD_0532	0.120	0	0.207	0	0	0	0	0.681	0.757
polA	leuB	373153.SPD_0038	373153.SPD_1115	0.433	0	0	0	0	0	0	0.590	0.757
psaB	lmb	373153.SPD_1461	373153.SPD_0888	0.104	0.016	0.670	0	0.186	0	0	0.111	0.757
recJ	mutS2	373153.SPD_0532	373153.SPD_0371	0.120	0	0.207	0	0	0	0	0.681	0.757
hexB	mutS2	373153.SPD_0165	373153.SPD_0371	0.046	0	0.348	0	0	0	0	0.640	0.756
mutS2	hexB	373153.SPD_0371	373153.SPD_0165	0.046	0	0.348	0	0	0	0	0.640	0.756
nadC	nadE	373153.SPD_1826	373153.SPD_1250	0.158	0	0	0	0.068	0	0	0.714	0.755
nadE	nadC	373153.SPD_1250	373153.SPD_1826	0.158	0	0	0	0.068	0	0	0.714	0.755
dnaN	recJ	373153.SPD_0002	373153.SPD_0532	0.084	0	0	0	0	0	0	0.740	0.752
recJ	dnaN	373153.SPD_0532	373153.SPD_0002	0.084	0	0	0	0	0	0	0.740	0.752
SPD_0142	slgM	373153.SPD_0142	373153.SPD_1749	0	0	0.751	0	0	0	0	0	0.751
celA	cinA	373153.SPD_0843	373153.SPD_1740	0.107	0	0	0	0	0	0	0.733	0.751
cinA	celA	373153.SPD_1740	373153.SPD_0843	0.107	0	0	0	0	0	0	0.733	0.751
recJ	rexA	373153.SPD_0532	373153.SPD_1016	0.044	0	0	0	0.154	0	0	0.717	0.751
recN	uvrA	373153.SPD_1062	373153.SPD_0176	0.158	0	0.210	0	0.103	0	0	0.632	0.751
rexA	recJ	373153.SPD_1016	373153.SPD_0532	0.044	0	0	0	0.154	0	0	0.717	0.751
slgM	SPD_0142	373153.SPD_1749	373153.SPD_0142	0	0	0.751	0	0	0	0	0	0.751
uvrA	recN	373153.SPD_0176	373153.SPD_1062	0.158	0	0.210	0	0.103	0	0	0.632	0.751
recF	recJ	373153.SPD_2054	373153.SPD_0532	0	0	0.155	0	0	0	0	0.717	0.750
recJ	recF	373153.SPD_0532	373153.SPD_2054	0	0	0.155	0	0	0	0	0.717	0.750
dnaB	pcrA	373153.SPD_2030	373153.SPD_0973	0.067	0	0.190	0	0.096	0.193	0	0.615	0.749
pcrA	dnaB	373153.SPD_0973	373153.SPD_2030	0.067	0	0.190	0	0.096	0.193	0	0.615	0.749
SPD_1987	wrbA	373153.SPD_1987	373153.SPD_1750	0.082	0	0.729	0	0.072	0	0	0	0.748
cinA	nadE	373153.SPD_1740	373153.SPD_1250	0.180	0	0	0	0	0	0	0.706	0.748
infA	rpsR	373153.SPD_0215	373153.SPD_1368	0.063	0	0	0	0.196	0.308	0	0.574	0.748
nadE	cinA	373153.SPD_1250	373153.SPD_1740	0.180	0	0	0	0	0	0	0.706	0.748
rpsR	infA	373153.SPD_1368	373153.SPD_0215	0.063	0	0	0	0.196	0.308	0	0.574	0.748
wrbA	SPD_1987	373153.SPD_1750	373153.SPD_1987	0.082	0	0.729	0	0.072	0	0	0	0.748
SPD_0140	SPD_0603	373153.SPD_0140	373153.SPD_0603	0.041	0	0.747	0	0	0	0	0	0.747
SPD_0450	wrbA	373153.SPD_0450	373153.SPD_1750	0	0	0.747	0	0	0	0	0	0.747
SPD_0603	SPD_0140	373153.SPD_0603	373153.SPD_0140	0.041	0	0.747	0	0	0	0	0	0.747
celB	coiA	373153.SPD_0844	373153.SPD_0865	0.070	0	0.256	0	0	0	0	0.664	0.747
coiA	celB	373153.SPD_0865	373153.SPD_0844	0.070	0	0.256	0	0	0	0	0.664	0.747
wrbA	SPD_0450	373153.SPD_1750	373153.SPD_0450	0	0	0.747	0	0	0	0	0	0.747
pcrA	recD2	373153.SPD_0973	373153.SPD_0366	0.133	0	0	0	0.069	0.261	0	0.625	0.746
recD2	pcrA	373153.SPD_0366	373153.SPD_0973	0.133	0	0	0	0.069	0.261	0	0.625	0.746
SPD_0603	SPD_1179	373153.SPD_0603	373153.SPD_1179	0	0	0.739	0	0.066	0	0	0	0.745
SPD_1179	SPD_0603	373153.SPD_1179	373153.SPD_0603	0	0	0.739	0	0.066	0	0	0	0.745
dinG	recJ	373153.SPD_0705	373153.SPD_0532	0.050	0	0	0	0.088	0	0	0.730	0.745
ply	spxB	373153.SPD_1726	373153.SPD_0636	0	0	0	0	0	0	0	0.745	0.745
recJ	dinG	373153.SPD_0532	373153.SPD_0705	0.050	0	0	0	0.088	0	0	0.730	0.745
spxB	ply	373153.SPD_0636	373153.SPD_1726	0	0	0	0	0	0	0	0.745	0.745
SPD_1742	cinA	373153.SPD_1742	373153.SPD_1740	0.724	0	0	0	0	0	0	0.109	0.744
celA	lspA	373153.SPD_0843	373153.SPD_0819	0.291	0	0	0	0	0	0	0.654	0.744
cinA	SPD_1742	373153.SPD_1740	373153.SPD_1742	0.724	0	0	0	0	0	0	0.109	0.744
lspA	celA	373153.SPD_0819	373153.SPD_0843	0.291	0	0	0	0	0	0	0.654	0.744
recA	recX	373153.SPD_1739	373153.SPD_1705	0.262	0	0	0	0.184	0.126	0	0.572	0.744
recX	recA	373153.SPD_1705	373153.SPD_1739	0.262	0	0	0	0.184	0.126	0	0.572	0.744
SPD_1465	recJ	373153.SPD_1465	373153.SPD_0532	0.132	0	0	0	0	0	0	0.717	0.743
celA	cglA	373153.SPD_0843	373153.SPD_1863	0.085	0	0	0	0.086	0	0	0.718	0.743
cglA	celA	373153.SPD_1863	373153.SPD_0843	0.085	0	0	0	0.086	0	0	0.718	0.743
recJ	SPD_1465	373153.SPD_0532	373153.SPD_1465	0.132	0	0	0	0	0	0	0.717	0.743
SPD_0603	slgP2	373153.SPD_0603	373153.SPD_1753	0	0	0.742	0	0	0	0	0	0.742
SPD_1177	slgM	373153.SPD_1177	373153.SPD_1749	0.051	0	0.740	0	0	0	0	0	0.742
slgM	SPD_1177	373153.SPD_1749	373153.SPD_1177	0.051	0	0.740	0	0	0	0	0	0.742
slgP2	SPD_0603	373153.SPD_1753	373153.SPD_0603	0	0	0.742	0	0	0	0	0	0.742
celB	recA	373153.SPD_0844	373153.SPD_1739	0.206	0	0	0	0	0	0	0.688	0.741
recA	celB	373153.SPD_1739	373153.SPD_0844	0.206	0	0	0	0	0	0	0.688	0.741
SPD_0975	cinA	373153.SPD_0975	373153.SPD_1740	0.188	0	0	0	0	0	0	0.693	0.740
cinA	SPD_0975	373153.SPD_1740	373153.SPD_0975	0.188	0	0	0	0	0	0	0.693	0.740
SPD_1732	wrbA	373153.SPD_1732	373153.SPD_1750	0	0	0.739	0	0	0	0	0	0.739
wrbA	SPD_1732	373153.SPD_1750	373153.SPD_1732	0	0	0.739	0	0	0	0	0	0.739
SPD_0603	SPD_1987	373153.SPD_0603	373153.SPD_1987	0	0	0.725	0	0.069	0	0	0.059	0.738
SPD_1987	SPD_0603	373153.SPD_1987	373153.SPD_0603	0	0	0.725	0	0.069	0	0	0.059	0.738
SPD_1743	cinA	373153.SPD_1743	373153.SPD_1740	0.699	0	0	0	0	0	0	0.161	0.737
cinA	SPD_1743	373153.SPD_1740	373153.SPD_1743	0.699	0	0	0	0	0	0	0.161	0.737
LytA	SPD_1463	373153.SPD_1737	373153.SPD_1463	0.063	0	0	0	0	0	0	0.730	0.736
PspA	SPD_1465	373153.SPD_0126	373153.SPD_1465	0.106	0	0	0	0.306	0.135	0.538	0.102	0.736
SPD_1321	SPD_1987	373153.SPD_1321	373153.SPD_1987	0	0	0.736	0	0	0	0	0	0.736
SPD_1463	LytA	373153.SPD_1463	373153.SPD_1737	0.063	0	0	0	0	0	0	0.730	0.736
SPD_1465	PspA	373153.SPD_1465	373153.SPD_0126	0.106	0	0	0	0.306	0.135	0.538	0.102	0.736
SPD_1987	SPD_1321	373153.SPD_1987	373153.SPD_1321	0	0	0.736	0	0	0	0	0	0.736
SPD_0140	slgM	373153.SPD_0140	373153.SPD_1749	0.051	0	0.733	0	0	0	0	0	0.735
celA	cglB	373153.SPD_0843	373153.SPD_1862	0.181	0	0	0	0.066	0	0	0.682	0.735
cglB	celA	373153.SPD_1862	373153.SPD_0843	0.181	0	0	0	0.066	0	0	0.682	0.735
ciaR	pepN	373153.SPD_0701	373153.SPD_0700	0.704	0	0	0	0	0.116	0	0.066	0.735
lytC	ply	373153.SPD_1403	373153.SPD_1726	0	0	0.183	0	0	0	0	0.689	0.735
pepN	ciaR	373153.SPD_0700	373153.SPD_0701	0.704	0	0	0	0	0.116	0	0.066	0.735
ply	lytC	373153.SPD_1726	373153.SPD_1403	0	0	0.183	0	0	0	0	0.689	0.735
slgM	SPD_0140	373153.SPD_1749	373153.SPD_0140	0.051	0	0.733	0	0	0	0	0	0.735
SPD_0933	SPD_1465	373153.SPD_0933	373153.SPD_1465	0.097	0	0	0	0.306	0.135	0.538	0.102	0.734
SPD_1122	coiA	373153.SPD_1122	373153.SPD_0865	0.085	0	0	0	0	0	0	0.722	0.734
SPD_1465	SPD_0933	373153.SPD_1465	373153.SPD_0933	0.097	0	0	0	0.306	0.135	0.538	0.102	0.734
SPD_1465	smc	373153.SPD_1465	373153.SPD_1104	0.097	0	0	0	0.306	0.135	0.538	0.102	0.734
coiA	SPD_1122	373153.SPD_0865	373153.SPD_1122	0.085	0	0	0	0	0	0	0.722	0.734
smc	SPD_1465	373153.SPD_1104	373153.SPD_1465	0.097	0	0	0	0.306	0.135	0.538	0.102	0.734
SPD_1122	comE	373153.SPD_1122	373153.SPD_2063	0	0	0	0	0	0	0	0.733	0.733
comE	SPD_1122	373153.SPD_2063	373153.SPD_1122	0	0	0	0	0	0	0	0.733	0.733
dnaB	dnaN	373153.SPD_2030	373153.SPD_0002	0.084	0	0.213	0	0.067	0.116	0	0.620	0.732
dnaN	dnaB	373153.SPD_0002	373153.SPD_2030	0.084	0	0.213	0	0.067	0.116	0	0.620	0.732
SPD_0539	SPD_1179	373153.SPD_0539	373153.SPD_1179	0.078	0	0	0	0.066	0.218	0.629	0.090	0.731
SPD_0868	SPD_1463	373153.SPD_0868	373153.SPD_1463	0	0	0	0	0	0	0	0.731	0.731
SPD_1061	SPD_1179	373153.SPD_1061	373153.SPD_1179	0.078	0	0	0	0.066	0.218	0.629	0.090	0.731
SPD_1122	celA	373153.SPD_1122	373153.SPD_0843	0.081	0	0	0	0.067	0	0	0.712	0.731
SPD_1179	SPD_0539	373153.SPD_1179	373153.SPD_0539	0.078	0	0	0	0.066	0.218	0.629	0.090	0.731
SPD_1179	SPD_1061	373153.SPD_1179	373153.SPD_1061	0.078	0	0	0	0.066	0.218	0.629	0.090	0.731
SPD_1179	SPD_1449	373153.SPD_1179	373153.SPD_1449	0.078	0	0	0	0.066	0.218	0.629	0.090	0.731
SPD_1449	SPD_1179	373153.SPD_1449	373153.SPD_1179	0.078	0	0	0	0.066	0.218	0.629	0.090	0.731
SPD_1463	SPD_0868	373153.SPD_1463	373153.SPD_0868	0	0	0	0	0	0	0	0.731	0.731
SPD_1463	ply	373153.SPD_1463	373153.SPD_1726	0	0	0	0	0	0	0	0.731	0.731
celA	SPD_1122	373153.SPD_0843	373153.SPD_1122	0.081	0	0	0	0.067	0	0	0.712	0.731
ply	SPD_1463	373153.SPD_1726	373153.SPD_1463	0	0	0	0	0	0	0	0.731	0.731
SPD_0147	SPD_0148	373153.SPD_0147	373153.SPD_0148	0.625	0	0.293	0	0.066	0	0	0	0.730
SPD_0148	SPD_0147	373153.SPD_0148	373153.SPD_0147	0.625	0	0.293	0	0.066	0	0	0	0.730
pcrA	recJ	373153.SPD_0973	373153.SPD_0532	0.098	0	0	0	0	0.106	0	0.692	0.729
recJ	pcrA	373153.SPD_0532	373153.SPD_0973	0.098	0	0	0	0	0.106	0	0.692	0.729
polA	recX	373153.SPD_0038	373153.SPD_1705	0.086	0	0	0	0	0	0	0.714	0.727
recX	polA	373153.SPD_1705	373153.SPD_0038	0.086	0	0	0	0	0	0	0.714	0.727
SPD_0450	slgM	373153.SPD_0450	373153.SPD_1749	0	0	0.726	0	0	0	0	0	0.726
SPD_1501	SPD_1503	373153.SPD_1501	373153.SPD_1503	0.612	0	0.321	0	0	0	0	0	0.726
SPD_1503	SPD_1501	373153.SPD_1503	373153.SPD_1501	0.612	0	0.321	0	0	0	0	0	0.726
SPD_1732	slgM	373153.SPD_1732	373153.SPD_1749	0	0	0.726	0	0	0	0	0	0.726
adcR	cppA	373153.SPD_2000	373153.SPD_1278	0.053	0	0.723	0	0	0	0	0.042	0.726
cppA	adcR	373153.SPD_1278	373153.SPD_2000	0.053	0	0.723	0	0	0	0	0.042	0.726
pavA	tig	373153.SPD_0854	373153.SPD_0365	0	0	0.265	0	0.069	0	0	0.633	0.726
slgM	SPD_0450	373153.SPD_1749	373153.SPD_0450	0	0	0.726	0	0	0	0	0	0.726
slgM	SPD_1732	373153.SPD_1749	373153.SPD_1732	0	0	0.726	0	0	0	0	0	0.726
tig	pavA	373153.SPD_0365	373153.SPD_0854	0	0	0.265	0	0.069	0	0	0.633	0.726
SPD_1743	hexB	373153.SPD_1743	373153.SPD_0165	0.158	0.640	0	0	0.066	0.125	0	0.061	0.725
hexB	SPD_1743	373153.SPD_0165	373153.SPD_1743	0.158	0.640	0	0	0.066	0.125	0	0.061	0.725
nanB	strH	373153.SPD_1499	373153.SPD_0063	0.095	0.016	0.151	0	0.071	0	0	0.659	0.724
strH	nanB	373153.SPD_0063	373153.SPD_1499	0.095	0.016	0.151	0	0.071	0	0	0.659	0.724
asd	recF	373153.SPD_0900	373153.SPD_2054	0	0	0.153	0	0	0	0	0.687	0.723
recF	asd	373153.SPD_2054	373153.SPD_0900	0	0	0.153	0	0	0	0	0.687	0.723
SPD_1179	wrbA	373153.SPD_1179	373153.SPD_1750	0	0	0.719	0	0	0	0	0.048	0.721
adcR	phtD	373153.SPD_2000	373153.SPD_0889	0	0	0	0	0	0	0	0.721	0.721
mrnC	pavA	373153.SPD_0516	373153.SPD_0854	0.192	0	0.669	0	0	0	0	0	0.721
pavA	mrnC	373153.SPD_0854	373153.SPD_0516	0.192	0	0.669	0	0	0	0	0	0.721
phtD	adcR	373153.SPD_0889	373153.SPD_2000	0	0	0	0	0	0	0	0.721	0.721
wrbA	SPD_1179	373153.SPD_1750	373153.SPD_1179	0	0	0.719	0	0	0	0	0.048	0.721
celA	recA	373153.SPD_0843	373153.SPD_1739	0.065	0	0	0	0	0	0	0.713	0.720
hexB	recN	373153.SPD_0165	373153.SPD_1062	0.105	0	0.250	0	0.069	0	0	0.606	0.720
recA	celA	373153.SPD_1739	373153.SPD_0843	0.065	0	0	0	0	0	0	0.713	0.720
recN	hexB	373153.SPD_1062	373153.SPD_0165	0.105	0	0.250	0	0.069	0	0	0.606	0.720
Helicase	celA	373153.SPD_2035	373153.SPD_0843	0	0	0	0	0	0	0	0.718	0.718
celA	Helicase	373153.SPD_0843	373153.SPD_2035	0	0	0	0	0	0	0	0.718	0.718
SPD_0080	SPD_0603	373153.SPD_0080	373153.SPD_0603	0	0	0.717	0	0	0	0	0	0.717
SPD_0603	SPD_0080	373153.SPD_0603	373153.SPD_0080	0	0	0.717	0	0	0	0	0	0.717
recD2	recJ	373153.SPD_0366	373153.SPD_0532	0.081	0	0	0	0.072	0	0	0.695	0.717
recJ	recD2	373153.SPD_0532	373153.SPD_0366	0.081	0	0	0	0.072	0	0	0.695	0.717
PspA	nanA	373153.SPD_0126	373153.SPD_1504	0	0	0.235	0	0	0	0	0.645	0.716
nanA	PspA	373153.SPD_1504	373153.SPD_0126	0	0	0.235	0	0	0	0	0.645	0.716
phtE	zmpB	373153.SPD_0890	373153.SPD_0577	0.044	0	0.261	0	0	0	0	0.630	0.715
zmpB	phtE	373153.SPD_0577	373153.SPD_0890	0.044	0	0.261	0	0	0	0	0.630	0.715
SPD_0603	SPD_0801	373153.SPD_0603	373153.SPD_0801	0	0	0.713	0	0	0	0	0	0.713
SPD_0801	SPD_0603	373153.SPD_0801	373153.SPD_0603	0	0	0.713	0	0	0	0	0	0.713
SPD_0603	SPD_1732	373153.SPD_0603	373153.SPD_1732	0	0	0.712	0	0	0	0	0	0.712
SPD_1732	SPD_0603	373153.SPD_1732	373153.SPD_0603	0	0	0.712	0	0	0	0	0	0.712
psaD	recJ	373153.SPD_1464	373153.SPD_0532	0.060	0	0	0	0	0	0	0.707	0.712
recA	uvrA	373153.SPD_1739	373153.SPD_0176	0.092	0	0	0	0.154	0	0	0.656	0.712
recJ	psaD	373153.SPD_0532	373153.SPD_1464	0.060	0	0	0	0	0	0	0.707	0.712
uvrA	recA	373153.SPD_0176	373153.SPD_1739	0.092	0	0	0	0.154	0	0	0.656	0.712
SPD_1321	wrbA	373153.SPD_1321	373153.SPD_1750	0	0	0.710	0	0	0	0	0	0.710
wrbA	SPD_1321	373153.SPD_1750	373153.SPD_1321	0	0	0.710	0	0	0	0	0	0.710
SPD_0142	SPD_0450	373153.SPD_0142	373153.SPD_0450	0	0	0.709	0	0	0	0	0	0.709
SPD_0450	SPD_0142	373153.SPD_0450	373153.SPD_0142	0	0	0.709	0	0	0	0	0	0.709
SPD_0142	SPD_1177	373153.SPD_0142	373153.SPD_1177	0.063	0	0.702	0	0	0	0	0	0.708
SPD_1177	SPD_0142	373153.SPD_1177	373153.SPD_0142	0.063	0	0.702	0	0	0	0	0	0.708
cglA	cinA	373153.SPD_1863	373153.SPD_1740	0.178	0	0	0	0	0	0	0.660	0.708
cinA	cglA	373153.SPD_1740	373153.SPD_1863	0.178	0	0	0	0	0	0	0.660	0.708
recA	rexA	373153.SPD_1739	373153.SPD_1016	0.108	0	0	0	0	0.168	0	0.637	0.707
rexA	recA	373153.SPD_1016	373153.SPD_1739	0.108	0	0	0	0	0.168	0	0.637	0.707
SPD_1729	nanB	373153.SPD_1729	373153.SPD_1499	0	0	0.706	0	0	0	0	0	0.706
nanB	SPD_1729	373153.SPD_1499	373153.SPD_1729	0	0	0.706	0	0	0	0	0	0.706
SPD_0507	SPD_1321	373153.SPD_0507	373153.SPD_1321	0	0	0.705	0	0	0	0	0	0.705
SPD_1321	SPD_0507	373153.SPD_1321	373153.SPD_0507	0	0	0.705	0	0	0	0	0	0.705
mecA	ply	373153.SPD_1196	373153.SPD_1726	0	0	0	0	0	0	0	0.704	0.704
ply	mecA	373153.SPD_1726	373153.SPD_1196	0	0	0	0	0	0	0	0.704	0.704
recF	rexA	373153.SPD_2054	373153.SPD_1016	0	0	0.158	0	0.075	0	0	0.651	0.704
rexA	recF	373153.SPD_1016	373153.SPD_2054	0	0	0.158	0	0.075	0	0	0.651	0.704
SPD_0975	celA	373153.SPD_0975	373153.SPD_0843	0.108	0	0	0	0.067	0	0	0.672	0.703
celA	SPD_0975	373153.SPD_0843	373153.SPD_0975	0.108	0	0	0	0.067	0	0	0.672	0.703
lytB	ply	373153.SPD_0853	373153.SPD_1726	0	0	0	0	0	0	0	0.703	0.703
ply	lytB	373153.SPD_1726	373153.SPD_0853	0	0	0	0	0	0	0	0.703	0.703
hexB	pcrA	373153.SPD_0165	373153.SPD_0973	0.111	0	0	0	0.089	0.282	0	0.549	0.702
pcrA	hexB	373153.SPD_0973	373153.SPD_0165	0.111	0	0	0	0.089	0.282	0	0.549	0.702
LytA	cinA	373153.SPD_1737	373153.SPD_1740	0.219	0	0	0	0	0	0	0.632	0.701
SPD_0801	wrbA	373153.SPD_0801	373153.SPD_1750	0	0	0.701	0	0	0	0	0	0.701
SPD_1987	slgM	373153.SPD_1987	373153.SPD_1749	0	0	0.701	0	0	0	0	0	0.701
cinA	LytA	373153.SPD_1740	373153.SPD_1737	0.219	0	0	0	0	0	0	0.632	0.701
slgM	SPD_1987	373153.SPD_1749	373153.SPD_1987	0	0	0.701	0	0	0	0	0	0.701
wrbA	SPD_0801	373153.SPD_1750	373153.SPD_0801	0	0	0.701	0	0	0	0	0	0.701
SPD_1177	SPD_1987	373153.SPD_1177	373153.SPD_1987	0.067	0	0.656	0	0.067	0.118	0	0	0.700
SPD_1987	SPD_1177	373153.SPD_1987	373153.SPD_1177	0.067	0	0.656	0	0.067	0.118	0	0	0.700
SPD_0975	celB	373153.SPD_0975	373153.SPD_0844	0.308	0	0	0	0.113	0	0	0.550	0.699
celB	SPD_0975	373153.SPD_0844	373153.SPD_0975	0.308	0	0	0	0.113	0	0	0.550	0.699
PspA	pavA	373153.SPD_0126	373153.SPD_0854	0.069	0	0	0	0.108	0.122	0	0.635	0.698
SPD_1179	slgP2	373153.SPD_1179	373153.SPD_1753	0.043	0	0.651	0	0.071	0.123	0	0.064	0.698
pavA	PspA	373153.SPD_0854	373153.SPD_0126	0.069	0	0	0	0.108	0.122	0	0.635	0.698
slgP2	SPD_1179	373153.SPD_1753	373153.SPD_1179	0.043	0	0.651	0	0.071	0.123	0	0.064	0.698
SPD_0147	SPD_1744	373153.SPD_0147	373153.SPD_1744	0	0	0.697	0	0	0	0	0	0.697
SPD_1744	SPD_0147	373153.SPD_1744	373153.SPD_0147	0	0	0.697	0	0	0	0	0	0.697
ply	zmpB	373153.SPD_1726	373153.SPD_0577	0	0	0	0	0	0	0	0.697	0.697
zmpB	ply	373153.SPD_0577	373153.SPD_1726	0	0	0	0	0	0	0	0.697	0.697
SPD_1736	wrbA	373153.SPD_1736	373153.SPD_1750	0	0	0.695	0	0	0	0	0	0.695
wrbA	SPD_1736	373153.SPD_1750	373153.SPD_1736	0	0	0.695	0	0	0	0	0	0.695
Helicase	recA	373153.SPD_2035	373153.SPD_1739	0	0	0	0	0	0	0	0.694	0.694
PspC	SPD_1463	373153.SPD_2017	373153.SPD_1463	0.050	0	0	0	0	0	0	0.692	0.694
SPD_1463	PspC	373153.SPD_1463	373153.SPD_2017	0.050	0	0	0	0	0	0	0.692	0.694
holB	recJ	373153.SPD_0826	373153.SPD_0532	0.084	0	0.158	0	0	0.116	0	0.605	0.694
recA	Helicase	373153.SPD_1739	373153.SPD_2035	0	0	0	0	0	0	0	0.694	0.694
recJ	holB	373153.SPD_0532	373153.SPD_0826	0.084	0	0.158	0	0	0.116	0	0.605	0.694
SPD_0603	SPD_1736	373153.SPD_0603	373153.SPD_1736	0	0	0.692	0	0	0	0	0	0.692
SPD_1736	SPD_0603	373153.SPD_1736	373153.SPD_0603	0	0	0.692	0	0	0	0	0	0.692
dinG	dnaB	373153.SPD_0705	373153.SPD_2030	0.051	0	0	0	0.066	0	0	0.681	0.692
dnaB	dinG	373153.SPD_2030	373153.SPD_0705	0.051	0	0	0	0.066	0	0	0.681	0.692
cinA	recN	373153.SPD_1740	373153.SPD_1062	0.451	0	0	0	0	0	0	0.461	0.691
recN	cinA	373153.SPD_1062	373153.SPD_1740	0.451	0	0	0	0	0	0	0.461	0.691
SPD_1465	rexA	373153.SPD_1465	373153.SPD_1016	0.318	0	0	0	0.071	0	0	0.550	0.689
SPD_1744	slgM	373153.SPD_1744	373153.SPD_1749	0.185	0	0	0	0	0	0	0.634	0.689
rexA	SPD_1465	373153.SPD_1016	373153.SPD_1465	0.318	0	0	0	0.071	0	0	0.550	0.689
slgM	SPD_1744	373153.SPD_1749	373153.SPD_1744	0.185	0	0	0	0	0	0	0.634	0.689
Helicase	celB	373153.SPD_2035	373153.SPD_0844	0	0	0	0	0	0	0	0.688	0.688
Helicase	SPD_0975	373153.SPD_2035	373153.SPD_0975	0	0	0.182	0	0	0	0	0.635	0.688
SPD_0975	Helicase	373153.SPD_0975	373153.SPD_2035	0	0	0.182	0	0	0	0	0.635	0.688
celB	Helicase	373153.SPD_0844	373153.SPD_2035	0	0	0	0	0	0	0	0.688	0.688
Helicase	SPD_1122	373153.SPD_2035	373153.SPD_1122	0	0	0	0	0	0	0	0.687	0.687
SPD_1122	Helicase	373153.SPD_1122	373153.SPD_2035	0	0	0	0	0	0	0	0.687	0.687
cglA	luxS	373153.SPD_1863	373153.SPD_0309	0	0	0.181	0	0	0	0	0.634	0.687
cglB	cinA	373153.SPD_1862	373153.SPD_1740	0.191	0	0	0	0	0	0	0.630	0.687
cinA	cglB	373153.SPD_1740	373153.SPD_1862	0.191	0	0	0	0	0	0	0.630	0.687
comB	comE	373153.SPD_0050	373153.SPD_2063	0.042	0	0.165	0	0	0	0	0.640	0.687
comE	comB	373153.SPD_2063	373153.SPD_0050	0.042	0	0.165	0	0	0	0	0.640	0.687
luxS	cglA	373153.SPD_0309	373153.SPD_1863	0	0	0.181	0	0	0	0	0.634	0.687
recJ	uvrA	373153.SPD_0532	373153.SPD_0176	0.056	0	0	0	0	0	0	0.682	0.686
uvrA	recJ	373153.SPD_0176	373153.SPD_0532	0.056	0	0	0	0	0	0	0.682	0.686
Helicase	coiA	373153.SPD_2035	373153.SPD_0865	0	0	0.193	0	0	0	0	0.626	0.685
coiA	recA	373153.SPD_0865	373153.SPD_1739	0	0	0	0	0	0	0	0.685	0.685
coiA	Helicase	373153.SPD_0865	373153.SPD_2035	0	0	0.193	0	0	0	0	0.626	0.685
recA	coiA	373153.SPD_1739	373153.SPD_0865	0	0	0	0	0	0	0	0.685	0.685
SPD_1500	SPD_1503	373153.SPD_1500	373153.SPD_1503	0.602	0	0.237	0	0	0	0	0	0.684
SPD_1503	SPD_1500	373153.SPD_1503	373153.SPD_1500	0.602	0	0.237	0	0	0	0	0	0.684
cglA	coiA	373153.SPD_1863	373153.SPD_0865	0	0	0.182	0	0	0	0	0.630	0.684
coiA	cglA	373153.SPD_0865	373153.SPD_1863	0	0	0.182	0	0	0	0	0.630	0.684
SPD_0115	SPD_1171	373153.SPD_0115	373153.SPD_1171	0	0	0.683	0	0	0	0	0	0.683
SPD_1171	SPD_0115	373153.SPD_1171	373153.SPD_0115	0	0	0.683	0	0	0	0	0	0.683
PspC	SPD_0603	373153.SPD_2017	373153.SPD_0603	0	0	0.682	0	0	0	0	0	0.682
SPD_0603	PspC	373153.SPD_0603	373153.SPD_2017	0	0	0.682	0	0	0	0	0	0.682
ccpA	ldh	373153.SPD_1797	373153.SPD_1078	0.042	0	0	0	0	0.142	0	0.645	0.682
dnaB	recJ	373153.SPD_2030	373153.SPD_0532	0.053	0	0	0	0.080	0	0	0.665	0.682
ldh	ccpA	373153.SPD_1078	373153.SPD_1797	0.042	0	0	0	0	0.142	0	0.645	0.682
recJ	dnaB	373153.SPD_0532	373153.SPD_2030	0.053	0	0	0	0.080	0	0	0.665	0.682
recN	rexA	373153.SPD_1062	373153.SPD_1016	0.083	0	0	0	0.068	0	0	0.657	0.681
rexA	recN	373153.SPD_1016	373153.SPD_1062	0.083	0	0	0	0.068	0	0	0.657	0.681
cinA	rpsR	373153.SPD_1740	373153.SPD_1368	0.167	0	0	0	0	0	0	0.632	0.680
rpsR	cinA	373153.SPD_1368	373153.SPD_1740	0.167	0	0	0	0	0	0	0.632	0.680
SPD_2026	coiA	373153.SPD_2026	373153.SPD_0865	0	0	0.161	0	0	0	0	0.634	0.679
coiA	SPD_2026	373153.SPD_0865	373153.SPD_2026	0	0	0.161	0	0	0	0	0.634	0.679
SPD_0115	SPD_0944	373153.SPD_0115	373153.SPD_0944	0	0	0.677	0	0	0	0	0.045	0.678
SPD_0944	SPD_0115	373153.SPD_0944	373153.SPD_0115	0	0	0.677	0	0	0	0	0.045	0.678
SPD_1463	psaD	373153.SPD_1463	373153.SPD_1464	0.653	0	0	0	0	0	0	0.109	0.678
psaD	SPD_1463	373153.SPD_1464	373153.SPD_1463	0.653	0	0	0	0	0	0	0.109	0.678
PspA	zmpB	373153.SPD_0126	373153.SPD_0577	0.063	0	0	0	0	0.114	0	0.642	0.677
zmpB	PspA	373153.SPD_0577	373153.SPD_0126	0.063	0	0	0	0	0.114	0	0.642	0.677
Endo-beta-N-acetylglucosaminidase	strH	373153.SPD_0444	373153.SPD_0063	0.183	0.308	0.701	0.578	0	0	0	0.554	0.676
SPD_0801	slgM	373153.SPD_0801	373153.SPD_1749	0	0	0.676	0	0	0	0	0	0.676
SPD_1744	slgP2	373153.SPD_1744	373153.SPD_1753	0.151	0	0	0	0	0	0	0.634	0.676
SPD_1744	wrbA	373153.SPD_1744	373153.SPD_1750	0.153	0	0	0	0	0	0	0.634	0.676
psaB	psaD	373153.SPD_1461	373153.SPD_1464	0.653	0	0	0	0	0	0	0.102	0.676
psaD	psaB	373153.SPD_1464	373153.SPD_1461	0.653	0	0	0	0	0	0	0.102	0.676
slgM	SPD_0801	373153.SPD_1749	373153.SPD_0801	0	0	0.676	0	0	0	0	0	0.676
slgP2	SPD_1744	373153.SPD_1753	373153.SPD_1744	0.151	0	0	0	0	0	0	0.634	0.676
strH	Endo-beta-N-acetylglucosaminidase	373153.SPD_0063	373153.SPD_0444	0.183	0.308	0.701	0.578	0	0	0	0.554	0.676
wrbA	SPD_1744	373153.SPD_1750	373153.SPD_1744	0.153	0	0	0	0	0	0	0.634	0.676
SPD_1729	SPD_1744	373153.SPD_1729	373153.SPD_1744	0	0	0.675	0	0	0	0	0	0.675
SPD_1744	SPD_1729	373153.SPD_1744	373153.SPD_1729	0	0	0.675	0	0	0	0	0	0.675
SPD_1854	mecA	373153.SPD_1854	373153.SPD_1196	0	0	0.675	0	0	0	0	0	0.675
mecA	SPD_1854	373153.SPD_1196	373153.SPD_1854	0	0	0.675	0	0	0	0	0	0.675
PspA	asd	373153.SPD_0126	373153.SPD_0900	0.062	0	0	0	0	0.128	0	0.634	0.674
SPD_0946	SPD_1161	373153.SPD_0946	373153.SPD_1161	0	0	0.674	0	0	0	0	0	0.674
SPD_1161	SPD_0946	373153.SPD_1161	373153.SPD_0946	0	0	0.674	0	0	0	0	0	0.674
SPD_1465	pcrA	373153.SPD_1465	373153.SPD_0973	0.383	0	0	0	0.157	0.217	0	0.296	0.674
asd	PspA	373153.SPD_0900	373153.SPD_0126	0.062	0	0	0	0	0.128	0	0.634	0.674
pcrA	SPD_1465	373153.SPD_0973	373153.SPD_1465	0.383	0	0	0	0.157	0.217	0	0.296	0.674
SPD_0140	SPD_1179	373153.SPD_0140	373153.SPD_1179	0.041	0	0.639	0	0	0.128	0	0.047	0.673
SPD_1179	SPD_0140	373153.SPD_1179	373153.SPD_0140	0.041	0	0.639	0	0	0.128	0	0.047	0.673
estA	recJ	373153.SPD_0534	373153.SPD_0532	0.644	0	0	0	0	0.117	0	0	0.673
recJ	estA	373153.SPD_0532	373153.SPD_0534	0.644	0	0	0	0	0.117	0	0	0.673
SPD_0868	SPD_1061	373153.SPD_0868	373153.SPD_1061	0.084	0	0.152	0	0.066	0.208	0.496	0.083	0.672
SPD_1061	SPD_0868	373153.SPD_1061	373153.SPD_0868	0.084	0	0.152	0	0.066	0.208	0.496	0.083	0.672
SPD_0142	SPD_1179	373153.SPD_0142	373153.SPD_1179	0	0	0.661	0	0.067	0	0	0.044	0.671
SPD_1179	SPD_0142	373153.SPD_1179	373153.SPD_0142	0	0	0.661	0	0.067	0	0	0.044	0.671
ldh	srtA	373153.SPD_1078	373153.SPD_1076	0.665	0	0	0	0	0	0	0.052	0.670
srtA	ldh	373153.SPD_1076	373153.SPD_1078	0.665	0	0	0	0	0	0	0.052	0.670
LytA	pavA	373153.SPD_1737	373153.SPD_0854	0	0	0	0	0	0	0	0.669	0.669
SPD_1854	radA	373153.SPD_1854	373153.SPD_0029	0.104	0	0	0	0.074	0	0	0.634	0.669
SPD_2043	mecA	373153.SPD_2043	373153.SPD_1196	0	0	0.651	0	0	0	0	0.093	0.669
mecA	SPD_2043	373153.SPD_1196	373153.SPD_2043	0	0	0.651	0	0	0	0	0.093	0.669
pavA	LytA	373153.SPD_0854	373153.SPD_1737	0	0	0	0	0	0	0	0.669	0.669
radA	SPD_1854	373153.SPD_0029	373153.SPD_1854	0.104	0	0	0	0.074	0	0	0.634	0.669
hexB	recF	373153.SPD_0165	373153.SPD_2054	0.147	0	0	0	0.067	0	0	0.617	0.668
phtE	rpsN	373153.SPD_0890	373153.SPD_0206	0	0	0	0	0	0.131	0	0.634	0.668
recF	hexB	373153.SPD_2054	373153.SPD_0165	0.147	0	0	0	0.067	0	0	0.617	0.668
rpsN	phtE	373153.SPD_0206	373153.SPD_0890	0	0	0	0	0	0.131	0	0.634	0.668
pavA	ybeY	373153.SPD_0854	373153.SPD_0855	0.617	0	0.165	0	0	0	0	0	0.667
ybeY	pavA	373153.SPD_0855	373153.SPD_0854	0.617	0	0.165	0	0	0	0	0	0.667
SPD_1321	slgM	373153.SPD_1321	373153.SPD_1749	0	0	0.666	0	0	0	0	0	0.666
SPD_1987	phtE	373153.SPD_1987	373153.SPD_0890	0.064	0	0.565	0	0.069	0.110	0	0.164	0.666
phtE	SPD_1987	373153.SPD_0890	373153.SPD_1987	0.064	0	0.565	0	0.069	0.110	0	0.164	0.666
recN	recX	373153.SPD_1062	373153.SPD_1705	0.105	0	0	0	0.200	0	0	0.571	0.666
recX	recN	373153.SPD_1705	373153.SPD_1062	0.105	0	0	0	0.200	0	0	0.571	0.666
slgM	SPD_1321	373153.SPD_1749	373153.SPD_1321	0	0	0.666	0	0	0	0	0	0.666
SPD_0604	SPD_0946	373153.SPD_0604	373153.SPD_0946	0.063	0	0.593	0	0.112	0.122	0	0.046	0.664
SPD_0946	SPD_0604	373153.SPD_0946	373153.SPD_0604	0.063	0	0.593	0	0.112	0.122	0	0.046	0.664
rpsR	tig	373153.SPD_1368	373153.SPD_0365	0	0	0	0	0.635	0	0	0.119	0.664
tig	rpsR	373153.SPD_0365	373153.SPD_1368	0	0	0	0	0.635	0	0	0.119	0.664
Helicase	cinA	373153.SPD_2035	373153.SPD_1740	0	0	0	0	0	0	0	0.663	0.663
cinA	Helicase	373153.SPD_1740	373153.SPD_2035	0	0	0	0	0	0	0	0.663	0.663
SPD_0266	SPD_1103	373153.SPD_0266	373153.SPD_1103	0	0.018	0.662	0	0	0	0	0	0.662
SPD_1103	SPD_0266	373153.SPD_1103	373153.SPD_0266	0	0.018	0.662	0	0	0	0	0	0.662
bgaA	ccpA	373153.SPD_0562	373153.SPD_1797	0.072	0	0	0	0	0	0	0.651	0.662
ccpA	bgaA	373153.SPD_1797	373153.SPD_0562	0.072	0	0	0	0	0	0	0.651	0.662
radA	recN	373153.SPD_0029	373153.SPD_1062	0.042	0	0.321	0	0	0	0	0.523	0.662
recN	radA	373153.SPD_1062	373153.SPD_0029	0.042	0	0.321	0	0	0	0	0.523	0.662
LytA	SPD_1729	373153.SPD_1737	373153.SPD_1729	0.042	0	0.661	0	0	0	0	0	0.661
SPD_1447	spxB	373153.SPD_1447	373153.SPD_0636	0.053	0	0	0	0.067	0	0.648	0	0.661
SPD_1729	LytA	373153.SPD_1729	373153.SPD_1737	0.042	0	0.661	0	0	0	0	0	0.661
spxB	SPD_1447	373153.SPD_0636	373153.SPD_1447	0.053	0	0	0	0.067	0	0.648	0	0.661
PspA	SPD_0335	373153.SPD_0126	373153.SPD_0335	0.045	0.083	0	0	0.066	0	0	0.633	0.659
SPD_0335	PspA	373153.SPD_0335	373153.SPD_0126	0.045	0.083	0	0	0.066	0	0	0.633	0.659
cinA	dinP	373153.SPD_1740	373153.SPD_0419	0.116	0	0	0	0	0	0	0.631	0.659
dinP	cinA	373153.SPD_0419	373153.SPD_1740	0.116	0	0	0	0	0	0	0.631	0.659
adcA	phtE	373153.SPD_1997	373153.SPD_0890	0.088	0	0	0	0	0	0	0.641	0.658
dnaB	recA	373153.SPD_2030	373153.SPD_1739	0.156	0	0	0	0.129	0	0	0.573	0.658
phtE	adcA	373153.SPD_0890	373153.SPD_1997	0.088	0	0	0	0	0	0	0.641	0.658
recA	dnaB	373153.SPD_1739	373153.SPD_2030	0.156	0	0	0	0.129	0	0	0.573	0.658
PspA	recF	373153.SPD_0126	373153.SPD_2054	0.051	0	0	0	0.070	0	0	0.643	0.657
hexB	mecA	373153.SPD_0165	373153.SPD_1196	0	0	0	0	0	0	0	0.657	0.657
mecA	hexB	373153.SPD_1196	373153.SPD_0165	0	0	0	0	0	0	0	0.657	0.657
recF	PspA	373153.SPD_2054	373153.SPD_0126	0.051	0	0	0	0.070	0	0	0.643	0.657
SPD_0115	SPD_0603	373153.SPD_0115	373153.SPD_0603	0.066	0	0.647	0	0	0	0	0	0.656
SPD_0603	SPD_0115	373153.SPD_0603	373153.SPD_0115	0.066	0	0.647	0	0	0	0	0	0.656
recA	recD2	373153.SPD_1739	373153.SPD_0366	0.059	0	0	0	0.074	0.224	0	0.552	0.656
recA	recF	373153.SPD_1739	373153.SPD_2054	0.042	0	0	0	0	0	0	0.656	0.656
recD2	recA	373153.SPD_0366	373153.SPD_1739	0.059	0	0	0	0.074	0.224	0	0.552	0.656
recF	recA	373153.SPD_2054	373153.SPD_1739	0.042	0	0	0	0	0	0	0.656	0.656
SPD_0603	SPD_1321	373153.SPD_0603	373153.SPD_1321	0	0	0.655	0	0	0	0	0	0.655
SPD_1321	SPD_0603	373153.SPD_1321	373153.SPD_0603	0	0	0.655	0	0	0	0	0	0.655
dinG	recN	373153.SPD_0705	373153.SPD_1062	0	0	0	0	0.121	0	0	0.624	0.655
recN	dinG	373153.SPD_1062	373153.SPD_0705	0	0	0	0	0.121	0	0	0.624	0.655
SPD_0335	bgaC	373153.SPD_0335	373153.SPD_0065	0.050	0	0	0	0.068	0	0	0.641	0.654
SPD_1827	wrbA	373153.SPD_1827	373153.SPD_1750	0.056	0	0.649	0	0	0	0	0	0.654
adcR	phtE	373153.SPD_2000	373153.SPD_0890	0	0	0	0	0.070	0	0	0.643	0.654
bgaC	SPD_0335	373153.SPD_0065	373153.SPD_0335	0.050	0	0	0	0.068	0	0	0.641	0.654
phtE	adcR	373153.SPD_0890	373153.SPD_2000	0	0	0	0	0.070	0	0	0.643	0.654
wrbA	SPD_1827	373153.SPD_1750	373153.SPD_1827	0.056	0	0.649	0	0	0	0	0	0.654
PspA	pepN	373153.SPD_0126	373153.SPD_0700	0	0	0	0	0.066	0	0	0.644	0.653
SPD_2043	lytB	373153.SPD_2043	373153.SPD_0853	0	0	0	0	0.066	0	0	0.644	0.653
lytB	SPD_2043	373153.SPD_0853	373153.SPD_2043	0	0	0	0	0.066	0	0	0.644	0.653
pepN	PspA	373153.SPD_0700	373153.SPD_0126	0	0	0	0	0.066	0	0	0.644	0.653
PspA	glpO	373153.SPD_0126	373153.SPD_2012	0	0	0	0	0.069	0	0	0.642	0.652
glpO	PspA	373153.SPD_2012	373153.SPD_0126	0	0	0	0	0.069	0	0	0.642	0.652
Helicase	cglA	373153.SPD_2035	373153.SPD_1863	0	0	0	0	0	0	0	0.651	0.651
SPD_1794	dnaB	373153.SPD_1794	373153.SPD_2030	0.088	0	0	0	0	0	0	0.634	0.651
cglA	Helicase	373153.SPD_1863	373153.SPD_2035	0	0	0	0	0	0	0	0.651	0.651
ciaR	comB	373153.SPD_0701	373153.SPD_0050	0	0	0	0	0.067	0	0	0.641	0.651
comB	ciaR	373153.SPD_0050	373153.SPD_0701	0	0	0	0	0.067	0	0	0.641	0.651
dnaB	vex2	373153.SPD_2030	373153.SPD_0522	0.070	0	0	0	0	0	0	0.641	0.651
dnaB	SPD_1794	373153.SPD_2030	373153.SPD_1794	0.088	0	0	0	0	0	0	0.634	0.651
vex2	dnaB	373153.SPD_0522	373153.SPD_2030	0.070	0	0	0	0	0	0	0.641	0.651
PspC	yajC-2	373153.SPD_2017	373153.SPD_1838	0.069	0	0	0	0	0	0	0.640	0.650
SPD_0142	SPD_1827	373153.SPD_0142	373153.SPD_1827	0.079	0	0.636	0	0	0	0	0	0.650
SPD_0603	SPD_0944	373153.SPD_0603	373153.SPD_0944	0.044	0	0.649	0	0	0	0	0	0.650
SPD_0944	SPD_0603	373153.SPD_0944	373153.SPD_0603	0.044	0	0.649	0	0	0	0	0	0.650
SPD_1827	SPD_0142	373153.SPD_1827	373153.SPD_0142	0.079	0	0.636	0	0	0	0	0	0.650
celA	coiA	373153.SPD_0843	373153.SPD_0865	0	0	0	0	0	0	0	0.650	0.650
cinA	pdxT	373153.SPD_1740	373153.SPD_1296	0	0	0	0	0	0	0	0.650	0.650
coiA	celA	373153.SPD_0865	373153.SPD_0843	0	0	0	0	0	0	0	0.650	0.650
cppA	tig	373153.SPD_1278	373153.SPD_0365	0.044	0	0	0	0.067	0	0	0.639	0.650
dinP	hexB	373153.SPD_0419	373153.SPD_0165	0.116	0	0	0	0.079	0.146	0	0.557	0.650
hexB	dinP	373153.SPD_0165	373153.SPD_0419	0.116	0	0	0	0.079	0.146	0	0.557	0.650
pdxT	cinA	373153.SPD_1296	373153.SPD_1740	0	0	0	0	0	0	0	0.650	0.650
tig	cppA	373153.SPD_0365	373153.SPD_1278	0.044	0	0	0	0.067	0	0	0.639	0.650
yajC-2	PspC	373153.SPD_1838	373153.SPD_2017	0.069	0	0	0	0	0	0	0.640	0.650
LytA	zmpB	373153.SPD_1737	373153.SPD_0577	0.063	0	0	0	0	0	0	0.641	0.649
SPD_0080	wrbA	373153.SPD_0080	373153.SPD_1750	0	0	0.649	0	0	0	0	0	0.649
SPD_0140	SPD_1987	373153.SPD_0140	373153.SPD_1987	0.067	0	0.597	0	0.067	0.118	0	0	0.649
SPD_1827	slgM	373153.SPD_1827	373153.SPD_1749	0	0	0.649	0	0	0	0	0	0.649
SPD_1987	SPD_0140	373153.SPD_1987	373153.SPD_0140	0.067	0	0.597	0	0.067	0.118	0	0	0.649
SPD_2026	radA	373153.SPD_2026	373153.SPD_0029	0.082	0	0	0	0	0	0	0.634	0.649
radA	SPD_2026	373153.SPD_0029	373153.SPD_2026	0.082	0	0	0	0	0	0	0.634	0.649
slgM	SPD_1827	373153.SPD_1749	373153.SPD_1827	0	0	0.649	0	0	0	0	0	0.649
wrbA	SPD_0080	373153.SPD_1750	373153.SPD_0080	0	0	0.649	0	0	0	0	0	0.649
zmpB	LytA	373153.SPD_0577	373153.SPD_1737	0.063	0	0	0	0	0	0	0.641	0.649
PspA	clpL	373153.SPD_0126	373153.SPD_0308	0.060	0	0	0	0.068	0	0	0.631	0.648
SPD_1177	slgP2	373153.SPD_1177	373153.SPD_1753	0.063	0	0.607	0	0	0.121	0	0	0.648
clpL	PspA	373153.SPD_0308	373153.SPD_0126	0.060	0	0	0	0.068	0	0	0.631	0.648
slgP2	SPD_1177	373153.SPD_1753	373153.SPD_1177	0.063	0	0.607	0	0	0.121	0	0	0.648
SPD_0142	SPD_1987	373153.SPD_0142	373153.SPD_1987	0	0	0.647	0	0	0	0	0	0.647
SPD_0450	SPD_0946	373153.SPD_0450	373153.SPD_0946	0.051	0	0.644	0	0	0	0	0	0.647
SPD_0845	comB	373153.SPD_0845	373153.SPD_0050	0.063	0	0.190	0	0.070	0.107	0	0.526	0.647
SPD_0946	SPD_0450	373153.SPD_0946	373153.SPD_0450	0.051	0	0.644	0	0	0	0	0	0.647
SPD_1179	slgT	373153.SPD_1179	373153.SPD_1752	0.041	0	0.647	0	0	0	0	0	0.647
SPD_1987	SPD_0142	373153.SPD_1987	373153.SPD_0142	0	0	0.647	0	0	0	0	0	0.647
comB	SPD_0845	373153.SPD_0050	373153.SPD_0845	0.063	0	0.190	0	0.070	0.107	0	0.526	0.647
slgT	SPD_1179	373153.SPD_1752	373153.SPD_1179	0.041	0	0.647	0	0	0	0	0	0.647
dnaB	recN	373153.SPD_2030	373153.SPD_1062	0	0	0	0	0	0	0	0.646	0.646
recN	dnaB	373153.SPD_1062	373153.SPD_2030	0	0	0	0	0	0	0	0.646	0.646
SPD_0266	alr	373153.SPD_0266	373153.SPD_1508	0.046	0	0	0	0.067	0	0	0.634	0.645
SPD_0816	alr	373153.SPD_0816	373153.SPD_1508	0.046	0	0	0	0.067	0	0	0.634	0.645
SPD_1102	alr	373153.SPD_1102	373153.SPD_1508	0.046	0	0	0	0.067	0	0	0.634	0.645
SPD_1103	alr	373153.SPD_1103	373153.SPD_1508	0.046	0	0	0	0.067	0	0	0.634	0.645
SPD_1146	alr	373153.SPD_1146	373153.SPD_1508	0.046	0	0	0	0.067	0	0	0.634	0.645
SPD_1280	alr	373153.SPD_1280	373153.SPD_1508	0.046	0	0	0	0.067	0	0	0.634	0.645
SPD_1465	recX	373153.SPD_1465	373153.SPD_1705	0.344	0	0	0	0.075	0	0	0.462	0.645
SPD_1794	alr	373153.SPD_1794	373153.SPD_1508	0.046	0	0	0	0.067	0	0	0.634	0.645
alr	SPD_0266	373153.SPD_1508	373153.SPD_0266	0.046	0	0	0	0.067	0	0	0.634	0.645
alr	SPD_0816	373153.SPD_1508	373153.SPD_0816	0.046	0	0	0	0.067	0	0	0.634	0.645
alr	SPD_1102	373153.SPD_1508	373153.SPD_1102	0.046	0	0	0	0.067	0	0	0.634	0.645
alr	SPD_1103	373153.SPD_1508	373153.SPD_1103	0.046	0	0	0	0.067	0	0	0.634	0.645
alr	SPD_1146	373153.SPD_1508	373153.SPD_1146	0.046	0	0	0	0.067	0	0	0.634	0.645
alr	SPD_1280	373153.SPD_1508	373153.SPD_1280	0.046	0	0	0	0.067	0	0	0.634	0.645
alr	SPD_1794	373153.SPD_1508	373153.SPD_1794	0.046	0	0	0	0.067	0	0	0.634	0.645
cbf1	cinA	373153.SPD_1777	373153.SPD_1740	0.070	0	0	0	0	0	0	0.634	0.645
cinA	cbf1	373153.SPD_1740	373153.SPD_1777	0.070	0	0	0	0	0	0	0.634	0.645
recX	SPD_1465	373153.SPD_1705	373153.SPD_1465	0.344	0	0	0	0.075	0	0	0.462	0.645
LytA	comB	373153.SPD_1737	373153.SPD_0050	0.068	0	0	0	0	0	0	0.634	0.644
comB	LytA	373153.SPD_0050	373153.SPD_1737	0.068	0	0	0	0	0	0	0.634	0.644
lytB	phtE	373153.SPD_0853	373153.SPD_0890	0	0	0	0	0	0	0	0.644	0.644
pepN	recF	373153.SPD_0700	373153.SPD_2054	0	0	0	0	0.069	0	0	0.634	0.644
phtE	lytB	373153.SPD_0890	373153.SPD_0853	0	0	0	0	0	0	0	0.644	0.644
recF	pepN	373153.SPD_2054	373153.SPD_0700	0	0	0	0	0.069	0	0	0.634	0.644
LytA	luxS	373153.SPD_1737	373153.SPD_0309	0	0	0	0	0	0	0	0.643	0.643
SPD_0266	cinA	373153.SPD_0266	373153.SPD_1740	0.071	0	0	0	0	0	0	0.632	0.643
SPD_0266	recN	373153.SPD_0266	373153.SPD_1062	0.065	0	0	0	0	0	0	0.634	0.643
SPD_0507	SPD_1595	373153.SPD_0507	373153.SPD_1595	0	0	0.643	0	0	0	0	0	0.643
SPD_0816	cinA	373153.SPD_0816	373153.SPD_1740	0.071	0	0	0	0	0	0	0.632	0.643
SPD_0816	recN	373153.SPD_0816	373153.SPD_1062	0.065	0	0	0	0	0	0	0.634	0.643
SPD_1102	recN	373153.SPD_1102	373153.SPD_1062	0.065	0	0	0	0	0	0	0.634	0.643
SPD_1102	cinA	373153.SPD_1102	373153.SPD_1740	0.071	0	0	0	0	0	0	0.632	0.643
SPD_1103	recN	373153.SPD_1103	373153.SPD_1062	0.065	0	0	0	0	0	0	0.634	0.643
SPD_1103	cinA	373153.SPD_1103	373153.SPD_1740	0.071	0	0	0	0	0	0	0.632	0.643
SPD_1146	recN	373153.SPD_1146	373153.SPD_1062	0.065	0	0	0	0	0	0	0.634	0.643
SPD_1146	cinA	373153.SPD_1146	373153.SPD_1740	0.071	0	0	0	0	0	0	0.632	0.643
SPD_1280	recN	373153.SPD_1280	373153.SPD_1062	0.065	0	0	0	0	0	0	0.634	0.643
SPD_1280	cinA	373153.SPD_1280	373153.SPD_1740	0.071	0	0	0	0	0	0	0.632	0.643
SPD_1595	SPD_0507	373153.SPD_1595	373153.SPD_0507	0	0	0.643	0	0	0	0	0	0.643
SPD_1794	recN	373153.SPD_1794	373153.SPD_1062	0.065	0	0	0	0	0	0	0.634	0.643
SPD_1794	cinA	373153.SPD_1794	373153.SPD_1740	0.071	0	0	0	0	0	0	0.632	0.643
adcR	lmb	373153.SPD_2000	373153.SPD_0888	0	0	0	0	0	0	0	0.643	0.643
adcR	pcpA	373153.SPD_2000	373153.SPD_1965	0	0	0	0	0.070	0	0	0.632	0.643
cbf1	yfiA	373153.SPD_1777	373153.SPD_2033	0.067	0	0	0	0	0	0	0.634	0.643
cinA	SPD_0266	373153.SPD_1740	373153.SPD_0266	0.071	0	0	0	0	0	0	0.632	0.643
cinA	SPD_0816	373153.SPD_1740	373153.SPD_0816	0.071	0	0	0	0	0	0	0.632	0.643
cinA	SPD_1102	373153.SPD_1740	373153.SPD_1102	0.071	0	0	0	0	0	0	0.632	0.643
cinA	SPD_1103	373153.SPD_1740	373153.SPD_1103	0.071	0	0	0	0	0	0	0.632	0.643
cinA	SPD_1146	373153.SPD_1740	373153.SPD_1146	0.071	0	0	0	0	0	0	0.632	0.643
cinA	SPD_1280	373153.SPD_1740	373153.SPD_1280	0.071	0	0	0	0	0	0	0.632	0.643
cinA	SPD_1794	373153.SPD_1740	373153.SPD_1794	0.071	0	0	0	0	0	0	0.632	0.643
lmb	adcR	373153.SPD_0888	373153.SPD_2000	0	0	0	0	0	0	0	0.643	0.643
luxS	LytA	373153.SPD_0309	373153.SPD_1737	0	0	0	0	0	0	0	0.643	0.643
pcpA	adcR	373153.SPD_1965	373153.SPD_2000	0	0	0	0	0.070	0	0	0.632	0.643
recN	SPD_0266	373153.SPD_1062	373153.SPD_0266	0.065	0	0	0	0	0	0	0.634	0.643
recN	SPD_0816	373153.SPD_1062	373153.SPD_0816	0.065	0	0	0	0	0	0	0.634	0.643
recN	SPD_1794	373153.SPD_1062	373153.SPD_1794	0.065	0	0	0	0	0	0	0.634	0.643
recN	SPD_1146	373153.SPD_1062	373153.SPD_1146	0.065	0	0	0	0	0	0	0.634	0.643
recN	SPD_1103	373153.SPD_1062	373153.SPD_1103	0.065	0	0	0	0	0	0	0.634	0.643
recN	SPD_1280	373153.SPD_1062	373153.SPD_1280	0.065	0	0	0	0	0	0	0.634	0.643
recN	SPD_1102	373153.SPD_1062	373153.SPD_1102	0.065	0	0	0	0	0	0	0.634	0.643
yfiA	cbf1	373153.SPD_2033	373153.SPD_1777	0.067	0	0	0	0	0	0	0.634	0.643
adcR	rpsN	373153.SPD_2000	373153.SPD_0206	0	0	0	0	0	0	0	0.642	0.642
rpsN	adcR	373153.SPD_0206	373153.SPD_2000	0	0	0	0	0	0	0	0.642	0.642
PspA	pck	373153.SPD_0126	373153.SPD_1125	0.052	0	0.626	0	0.069	0	0	0	0.641
SPD_2026	dinF	373153.SPD_2026	373153.SPD_1738	0.067	0	0	0	0	0	0	0.631	0.641
alr	vex2	373153.SPD_1508	373153.SPD_0522	0.061	0	0	0	0	0	0	0.634	0.641
dinF	SPD_2026	373153.SPD_1738	373153.SPD_2026	0.067	0	0	0	0	0	0	0.631	0.641
pck	PspA	373153.SPD_1125	373153.SPD_0126	0.052	0	0.626	0	0.069	0	0	0	0.641
pcpA	psaB	373153.SPD_1965	373153.SPD_1461	0.063	0	0	0	0	0	0	0.633	0.641
psaB	pcpA	373153.SPD_1461	373153.SPD_1965	0.063	0	0	0	0	0	0	0.633	0.641
vex2	alr	373153.SPD_0522	373153.SPD_1508	0.061	0	0	0	0	0	0	0.634	0.641
PspA	phtD	373153.SPD_0126	373153.SPD_0889	0	0	0	0	0	0	0	0.640	0.640
PspC	SPD_1837	373153.SPD_2017	373153.SPD_1837	0.063	0	0	0	0	0	0	0.632	0.640
SPD_0265	lmb	373153.SPD_0265	373153.SPD_0888	0	0	0	0	0	0	0	0.640	0.640
SPD_0604	wrbA	373153.SPD_0604	373153.SPD_1750	0	0	0.631	0	0.066	0	0	0	0.640
SPD_0845	cglB	373153.SPD_0845	373153.SPD_1862	0.058	0	0	0	0	0	0	0.634	0.640
SPD_1321	SPD_1729	373153.SPD_1321	373153.SPD_1729	0	0	0.640	0	0	0	0	0	0.640
SPD_1729	SPD_1321	373153.SPD_1729	373153.SPD_1321	0	0	0.640	0	0	0	0	0	0.640
SPD_1837	PspC	373153.SPD_1837	373153.SPD_2017	0.063	0	0	0	0	0	0	0.632	0.640
cglB	SPD_0845	373153.SPD_1862	373153.SPD_0845	0.058	0	0	0	0	0	0	0.634	0.640
cglB	dinF	373153.SPD_1862	373153.SPD_1738	0.044	0	0	0	0	0	0	0.639	0.640
dinF	radA	373153.SPD_1738	373153.SPD_0029	0	0	0	0	0	0	0	0.640	0.640
dinF	cglB	373153.SPD_1738	373153.SPD_1862	0.044	0	0	0	0	0	0	0.639	0.640
lmb	SPD_0265	373153.SPD_0888	373153.SPD_0265	0	0	0	0	0	0	0	0.640	0.640
pepO	psaB	373153.SPD_1460	373153.SPD_1461	0.614	0	0	0	0	0	0	0.105	0.640
phtD	PspA	373153.SPD_0889	373153.SPD_0126	0	0	0	0	0	0	0	0.640	0.640
psaB	pepO	373153.SPD_1461	373153.SPD_1460	0.614	0	0	0	0	0	0	0.105	0.640
radA	dinF	373153.SPD_0029	373153.SPD_1738	0	0	0	0	0	0	0	0.640	0.640
wrbA	SPD_0604	373153.SPD_1750	373153.SPD_0604	0	0	0.631	0	0.066	0	0	0	0.640
PspA	SPD_1590	373153.SPD_0126	373153.SPD_1590	0.062	0	0	0	0	0	0	0.631	0.639
SPD_0142	SPD_1732	373153.SPD_0142	373153.SPD_1732	0	0	0.639	0	0	0	0	0	0.639
SPD_0265	adcR	373153.SPD_0265	373153.SPD_2000	0.047	0	0	0	0	0	0	0.637	0.639
SPD_1590	PspA	373153.SPD_1590	373153.SPD_0126	0.062	0	0	0	0	0	0	0.631	0.639
SPD_1732	SPD_0142	373153.SPD_1732	373153.SPD_0142	0	0	0.639	0	0	0	0	0	0.639
adcR	SPD_0265	373153.SPD_2000	373153.SPD_0265	0.047	0	0	0	0	0	0	0.637	0.639
cglA	comD	373153.SPD_1863	373153.SPD_2064	0	0	0	0	0	0	0	0.639	0.639
comD	cglA	373153.SPD_2064	373153.SPD_1863	0	0	0	0	0	0	0	0.639	0.639
comE	recA	373153.SPD_2063	373153.SPD_1739	0	0	0	0	0	0	0	0.639	0.639
hexB	uvrA	373153.SPD_0165	373153.SPD_0176	0.072	0	0.183	0	0.066	0	0	0.551	0.639
pcrA	topA	373153.SPD_0973	373153.SPD_1120	0.090	0	0.158	0	0.151	0.224	0	0.396	0.639
recA	comE	373153.SPD_1739	373153.SPD_2063	0	0	0	0	0	0	0	0.639	0.639
topA	pcrA	373153.SPD_1120	373153.SPD_0973	0.090	0	0.158	0	0.151	0.224	0	0.396	0.639
uvrA	hexB	373153.SPD_0176	373153.SPD_0165	0.072	0	0.183	0	0.066	0	0	0.551	0.639
SPD_0265	adcA	373153.SPD_0265	373153.SPD_1997	0	0	0	0	0	0	0	0.638	0.638
SPD_0845	SPD_2026	373153.SPD_0845	373153.SPD_2026	0.052	0	0	0	0	0	0	0.634	0.638
SPD_2026	SPD_0845	373153.SPD_2026	373153.SPD_0845	0.052	0	0	0	0	0	0	0.634	0.638
adcA	SPD_0265	373153.SPD_1997	373153.SPD_0265	0	0	0	0	0	0	0	0.638	0.638
cinA	yfiA	373153.SPD_1740	373153.SPD_2033	0.053	0	0	0	0	0	0	0.634	0.638
hexB	rexA	373153.SPD_0165	373153.SPD_1016	0	0	0.180	0	0.091	0	0	0.554	0.638
rexA	hexB	373153.SPD_1016	373153.SPD_0165	0	0	0.180	0	0.091	0	0	0.554	0.638
yfiA	cinA	373153.SPD_2033	373153.SPD_1740	0.053	0	0	0	0	0	0	0.634	0.638
SPD_0140	SPD_1827	373153.SPD_0140	373153.SPD_1827	0	0	0.620	0	0.070	0	0	0.057	0.637
SPD_1827	SPD_0140	373153.SPD_1827	373153.SPD_0140	0	0	0.620	0	0.070	0	0	0.057	0.637
adcB	phtE	373153.SPD_1998	373153.SPD_0890	0.051	0	0	0	0	0	0	0.634	0.637
adcC	phtE	373153.SPD_1999	373153.SPD_0890	0.051	0	0	0	0	0	0	0.634	0.637
cglB	radA	373153.SPD_1862	373153.SPD_0029	0.050	0	0	0	0	0	0	0.634	0.637
dinP	recJ	373153.SPD_0419	373153.SPD_0532	0.067	0	0	0	0	0	0	0.627	0.637
phtE	adcC	373153.SPD_0890	373153.SPD_1999	0.051	0	0	0	0	0	0	0.634	0.637
phtE	adcB	373153.SPD_0890	373153.SPD_1998	0.051	0	0	0	0	0	0	0.634	0.637
radA	cglB	373153.SPD_0029	373153.SPD_1862	0.050	0	0	0	0	0	0	0.634	0.637
recJ	dinP	373153.SPD_0532	373153.SPD_0419	0.067	0	0	0	0	0	0	0.627	0.637
SPD_0450	SPD_1177	373153.SPD_0450	373153.SPD_1177	0	0	0.636	0	0	0	0	0	0.636
SPD_0845	cinA	373153.SPD_0845	373153.SPD_1740	0.057	0	0	0	0	0	0	0.630	0.636
SPD_1177	SPD_0450	373153.SPD_1177	373153.SPD_0450	0	0	0.636	0	0	0	0	0	0.636
cbpE	cinA	373153.SPD_0821	373153.SPD_1740	0.077	0	0	0	0	0	0	0.622	0.636
cinA	cbpE	373153.SPD_1740	373153.SPD_0821	0.077	0	0	0	0	0	0	0.622	0.636
cinA	SPD_0845	373153.SPD_1740	373153.SPD_0845	0.057	0	0	0	0	0	0	0.630	0.636
SPD_0845	radA	373153.SPD_0845	373153.SPD_0029	0.045	0	0	0	0	0	0	0.634	0.635
SPD_0845	dinF	373153.SPD_0845	373153.SPD_1738	0.042	0	0	0	0	0	0	0.635	0.635
SPD_1177	SPD_1732	373153.SPD_1177	373153.SPD_1732	0	0	0.635	0	0	0	0	0	0.635
SPD_1732	SPD_1177	373153.SPD_1732	373153.SPD_1177	0	0	0.635	0	0	0	0	0	0.635
SPD_1794	vex2	373153.SPD_1794	373153.SPD_0522	0.045	0	0	0	0	0	0	0.634	0.635
alr	cinA	373153.SPD_1508	373153.SPD_1740	0.079	0	0	0	0	0	0	0.620	0.635
asd	pepN	373153.SPD_0900	373153.SPD_0700	0.044	0	0	0	0	0	0	0.634	0.635
cinA	alr	373153.SPD_1740	373153.SPD_1508	0.079	0	0	0	0	0	0	0.620	0.635
dinF	SPD_0845	373153.SPD_1738	373153.SPD_0845	0.042	0	0	0	0	0	0	0.635	0.635
pepN	asd	373153.SPD_0700	373153.SPD_0900	0.044	0	0	0	0	0	0	0.634	0.635
radA	SPD_0845	373153.SPD_0029	373153.SPD_0845	0.045	0	0	0	0	0	0	0.634	0.635
vex2	SPD_1794	373153.SPD_0522	373153.SPD_1794	0.045	0	0	0	0	0	0	0.634	0.635
LytA	SPD_1447	373153.SPD_1737	373153.SPD_1447	0	0	0	0	0	0	0	0.634	0.634
PspC	pavA	373153.SPD_2017	373153.SPD_0854	0	0	0	0	0	0	0	0.634	0.634
SPD_0265	adcC	373153.SPD_0265	373153.SPD_1999	0	0	0	0	0	0	0	0.634	0.634
SPD_0265	adcB	373153.SPD_0265	373153.SPD_1998	0	0	0	0	0	0	0	0.634	0.634
SPD_0266	vex2	373153.SPD_0266	373153.SPD_0522	0.043	0	0	0	0	0	0	0.634	0.634
SPD_0266	dnaB	373153.SPD_0266	373153.SPD_2030	0	0	0	0	0	0	0	0.634	0.634
SPD_0287	nanB	373153.SPD_0287	373153.SPD_1499	0	0	0	0	0	0	0	0.634	0.634
SPD_0287	nanA	373153.SPD_0287	373153.SPD_1504	0	0	0	0	0	0	0	0.634	0.634
SPD_0335	SPD_1590	373153.SPD_0335	373153.SPD_1590	0	0	0	0	0	0	0	0.634	0.634
SPD_0816	vex2	373153.SPD_0816	373153.SPD_0522	0.043	0	0	0	0	0	0	0.634	0.634
SPD_0816	dnaB	373153.SPD_0816	373153.SPD_2030	0	0	0	0	0	0	0	0.634	0.634
SPD_0845	coiA	373153.SPD_0845	373153.SPD_0865	0	0	0	0	0	0	0	0.634	0.634
SPD_0845	SPD_1854	373153.SPD_0845	373153.SPD_1854	0	0	0	0	0	0	0	0.634	0.634
SPD_1102	vex2	373153.SPD_1102	373153.SPD_0522	0.043	0	0	0	0	0	0	0.634	0.634
SPD_1102	dnaB	373153.SPD_1102	373153.SPD_2030	0	0	0	0	0	0	0	0.634	0.634
SPD_1103	vex2	373153.SPD_1103	373153.SPD_0522	0.043	0	0	0	0	0	0	0.634	0.634
SPD_1103	dnaB	373153.SPD_1103	373153.SPD_2030	0	0	0	0	0	0	0	0.634	0.634
SPD_1146	vex2	373153.SPD_1146	373153.SPD_0522	0.043	0	0	0	0	0	0	0.634	0.634
SPD_1146	dnaB	373153.SPD_1146	373153.SPD_2030	0	0	0	0	0	0	0	0.634	0.634
SPD_1280	vex2	373153.SPD_1280	373153.SPD_0522	0.043	0	0	0	0	0	0	0.634	0.634
SPD_1280	dnaB	373153.SPD_1280	373153.SPD_2030	0	0	0	0	0	0	0	0.634	0.634
SPD_1383	ply	373153.SPD_1383	373153.SPD_1726	0	0	0	0	0	0	0	0.634	0.634
SPD_1447	LytA	373153.SPD_1447	373153.SPD_1737	0	0	0	0	0	0	0	0.634	0.634
SPD_1590	SPD_0335	373153.SPD_1590	373153.SPD_0335	0	0	0	0	0	0	0	0.634	0.634
SPD_1854	SPD_0845	373153.SPD_1854	373153.SPD_0845	0	0	0	0	0	0	0	0.634	0.634
SPD_1854	SPD_2026	373153.SPD_1854	373153.SPD_2026	0	0	0	0	0	0	0	0.634	0.634
SPD_2026	SPD_1854	373153.SPD_2026	373153.SPD_1854	0	0	0	0	0	0	0	0.634	0.634
SPD_2026	cglB	373153.SPD_2026	373153.SPD_1862	0	0	0	0	0	0	0	0.634	0.634
adcB	SPD_0265	373153.SPD_1998	373153.SPD_0265	0	0	0	0	0	0	0	0.634	0.634
adcB	phtD	373153.SPD_1998	373153.SPD_0889	0	0	0	0	0	0	0	0.634	0.634
adcC	SPD_0265	373153.SPD_1999	373153.SPD_0265	0	0	0	0	0	0	0	0.634	0.634
cglB	SPD_2026	373153.SPD_1862	373153.SPD_2026	0	0	0	0	0	0	0	0.634	0.634
cinA	infA	373153.SPD_1740	373153.SPD_0215	0.065	0	0	0	0	0	0	0.625	0.634
cinA	dnaB	373153.SPD_1740	373153.SPD_2030	0.431	0	0	0	0.067	0	0	0.366	0.634
coiA	SPD_0845	373153.SPD_0865	373153.SPD_0845	0	0	0	0	0	0	0	0.634	0.634
cppA	pavA	373153.SPD_1278	373153.SPD_0854	0	0	0	0	0	0	0	0.634	0.634
dnaB	SPD_0266	373153.SPD_2030	373153.SPD_0266	0	0	0	0	0	0	0	0.634	0.634
dnaB	SPD_0816	373153.SPD_2030	373153.SPD_0816	0	0	0	0	0	0	0	0.634	0.634
dnaB	SPD_1102	373153.SPD_2030	373153.SPD_1102	0	0	0	0	0	0	0	0.634	0.634
dnaB	SPD_1103	373153.SPD_2030	373153.SPD_1103	0	0	0	0	0	0	0	0.634	0.634
dnaB	SPD_1146	373153.SPD_2030	373153.SPD_1146	0	0	0	0	0	0	0	0.634	0.634
dnaB	SPD_1280	373153.SPD_2030	373153.SPD_1280	0	0	0	0	0	0	0	0.634	0.634
dnaB	cinA	373153.SPD_2030	373153.SPD_1740	0.431	0	0	0	0.067	0	0	0.366	0.634
infA	cinA	373153.SPD_0215	373153.SPD_1740	0.065	0	0	0	0	0	0	0.625	0.634
luxS	ply	373153.SPD_0309	373153.SPD_1726	0	0	0	0	0	0	0	0.634	0.634
malP	ply	373153.SPD_1932	373153.SPD_1726	0	0	0	0	0	0	0	0.634	0.634
nanA	SPD_0287	373153.SPD_1504	373153.SPD_0287	0	0	0	0	0	0	0	0.634	0.634
nanB	SPD_0287	373153.SPD_1499	373153.SPD_0287	0	0	0	0	0	0	0	0.634	0.634
pavA	PspC	373153.SPD_0854	373153.SPD_2017	0	0	0	0	0	0	0	0.634	0.634
pavA	ply	373153.SPD_0854	373153.SPD_1726	0	0	0	0	0	0	0	0.634	0.634
pavA	cppA	373153.SPD_0854	373153.SPD_1278	0	0	0	0	0	0	0	0.634	0.634
phtD	adcB	373153.SPD_0889	373153.SPD_1998	0	0	0	0	0	0	0	0.634	0.634
ply	luxS	373153.SPD_1726	373153.SPD_0309	0	0	0	0	0	0	0	0.634	0.634
ply	pavA	373153.SPD_1726	373153.SPD_0854	0	0	0	0	0	0	0	0.634	0.634
ply	SPD_1383	373153.SPD_1726	373153.SPD_1383	0	0	0	0	0	0	0	0.634	0.634
ply	malP	373153.SPD_1726	373153.SPD_1932	0	0	0	0	0	0	0	0.634	0.634
recN	vex2	373153.SPD_1062	373153.SPD_0522	0	0	0	0	0	0	0	0.634	0.634
vex2	SPD_0266	373153.SPD_0522	373153.SPD_0266	0.043	0	0	0	0	0	0	0.634	0.634
vex2	SPD_1146	373153.SPD_0522	373153.SPD_1146	0.043	0	0	0	0	0	0	0.634	0.634
vex2	recN	373153.SPD_0522	373153.SPD_1062	0	0	0	0	0	0	0	0.634	0.634
vex2	SPD_1103	373153.SPD_0522	373153.SPD_1103	0.043	0	0	0	0	0	0	0.634	0.634
vex2	SPD_0816	373153.SPD_0522	373153.SPD_0816	0.043	0	0	0	0	0	0	0.634	0.634
vex2	SPD_1102	373153.SPD_0522	373153.SPD_1102	0.043	0	0	0	0	0	0	0.634	0.634
vex2	SPD_1280	373153.SPD_0522	373153.SPD_1280	0.043	0	0	0	0	0	0	0.634	0.634
Endo-beta-N-acetylglucosaminidase	LytA	373153.SPD_0444	373153.SPD_1737	0	0.004	0	0	0	0	0	0.633	0.633
LytA	Endo-beta-N-acetylglucosaminidase	373153.SPD_1737	373153.SPD_0444	0	0.004	0	0	0	0	0	0.633	0.633
LytA	comD	373153.SPD_1737	373153.SPD_2064	0	0	0	0	0	0	0	0.633	0.633
LytA	SPD_1762	373153.SPD_1737	373153.SPD_1762	0	0	0	0	0	0	0	0.633	0.633
SPD_0265	SPD_1037	373153.SPD_0265	373153.SPD_1037	0	0	0	0	0	0	0	0.633	0.633
SPD_0944	SPD_1171	373153.SPD_0944	373153.SPD_1171	0	0	0.633	0	0	0	0	0	0.633
SPD_1037	SPD_0265	373153.SPD_1037	373153.SPD_0265	0	0	0	0	0	0	0	0.633	0.633
SPD_1171	SPD_0944	373153.SPD_1171	373153.SPD_0944	0	0	0.633	0	0	0	0	0	0.633
SPD_1590	bgaC	373153.SPD_1590	373153.SPD_0065	0	0	0	0	0	0	0	0.633	0.633
SPD_1762	LytA	373153.SPD_1762	373153.SPD_1737	0	0	0	0	0	0	0	0.633	0.633
adcC	phtD	373153.SPD_1999	373153.SPD_0889	0	0	0	0	0	0	0	0.633	0.633
bgaC	SPD_1590	373153.SPD_0065	373153.SPD_1590	0	0	0	0	0	0	0	0.633	0.633
coiA	radA	373153.SPD_0865	373153.SPD_0029	0	0	0	0	0	0	0	0.633	0.633
comD	LytA	373153.SPD_2064	373153.SPD_1737	0	0	0	0	0	0	0	0.633	0.633
dinP	uvrA	373153.SPD_0419	373153.SPD_0176	0.081	0	0.151	0	0.072	0	0	0.553	0.633
estA	nanB	373153.SPD_0534	373153.SPD_1499	0	0	0	0	0	0	0	0.633	0.633
nanB	estA	373153.SPD_1499	373153.SPD_0534	0	0	0	0	0	0	0	0.633	0.633
phtD	rpsN	373153.SPD_0889	373153.SPD_0206	0	0	0	0	0	0	0	0.633	0.633
phtD	adcC	373153.SPD_0889	373153.SPD_1999	0	0	0	0	0	0	0	0.633	0.633
radA	coiA	373153.SPD_0029	373153.SPD_0865	0	0	0	0	0	0	0	0.633	0.633
rpsN	phtD	373153.SPD_0206	373153.SPD_0889	0	0	0	0	0	0	0	0.633	0.633
uvrA	dinP	373153.SPD_0176	373153.SPD_0419	0.081	0	0.151	0	0.072	0	0	0.553	0.633
PspC	SPD_1037	373153.SPD_2017	373153.SPD_1037	0	0	0	0	0	0	0	0.632	0.632
PspC	nanB	373153.SPD_2017	373153.SPD_1499	0	0	0	0	0	0	0	0.632	0.632
PspC	SPD_1836	373153.SPD_2017	373153.SPD_1836	0	0	0	0	0	0	0	0.632	0.632
SPD_0148	pepN	373153.SPD_0148	373153.SPD_0700	0	0	0	0	0.066	0.123	0.587	0.043	0.632
SPD_0265	phtE	373153.SPD_0265	373153.SPD_0890	0	0	0	0	0	0	0	0.632	0.632
SPD_1037	PspC	373153.SPD_1037	373153.SPD_2017	0	0	0	0	0	0	0	0.632	0.632
SPD_1465	recD2	373153.SPD_1465	373153.SPD_0366	0.399	0	0	0	0.068	0.221	0	0.258	0.632
SPD_1590	nanA	373153.SPD_1590	373153.SPD_1504	0	0	0	0	0	0	0	0.632	0.632
SPD_1836	PspC	373153.SPD_1836	373153.SPD_2017	0	0	0	0	0	0	0	0.632	0.632
comB	ply	373153.SPD_0050	373153.SPD_1726	0	0	0	0	0	0	0	0.632	0.632
nanA	SPD_1590	373153.SPD_1504	373153.SPD_1590	0	0	0	0	0	0	0	0.632	0.632
nanB	PspC	373153.SPD_1499	373153.SPD_2017	0	0	0	0	0	0	0	0.632	0.632
pepN	SPD_0148	373153.SPD_0700	373153.SPD_0148	0	0	0	0	0.066	0.123	0.587	0.043	0.632
phtD	zmpB	373153.SPD_0889	373153.SPD_0577	0	0	0	0	0	0	0	0.632	0.632
phtE	SPD_0265	373153.SPD_0890	373153.SPD_0265	0	0	0	0	0	0	0	0.632	0.632
ply	comB	373153.SPD_1726	373153.SPD_0050	0	0	0	0	0	0	0	0.632	0.632
recD2	SPD_1465	373153.SPD_0366	373153.SPD_1465	0.399	0	0	0	0.068	0.221	0	0.258	0.632
zmpB	phtD	373153.SPD_0577	373153.SPD_0889	0	0	0	0	0	0	0	0.632	0.632
LytA	comE	373153.SPD_1737	373153.SPD_2063	0	0	0	0	0	0	0	0.631	0.631
SPD_0142	slgP2	373153.SPD_0142	373153.SPD_1753	0	0	0.631	0	0	0	0	0	0.631
SPD_0265	phtD	373153.SPD_0265	373153.SPD_0889	0	0	0	0	0	0	0	0.631	0.631
SPD_0604	slgM	373153.SPD_0604	373153.SPD_1749	0	0	0.631	0	0	0	0	0	0.631
SPD_1854	dinF	373153.SPD_1854	373153.SPD_1738	0	0	0	0	0	0	0	0.631	0.631
comD	ply	373153.SPD_2064	373153.SPD_1726	0	0	0	0	0	0	0	0.631	0.631
comE	LytA	373153.SPD_2063	373153.SPD_1737	0	0	0	0	0	0	0	0.631	0.631
dinF	SPD_1854	373153.SPD_1738	373153.SPD_1854	0	0	0	0	0	0	0	0.631	0.631
luxS	pavA	373153.SPD_0309	373153.SPD_0854	0	0	0	0	0	0	0	0.631	0.631
pavA	luxS	373153.SPD_0854	373153.SPD_0309	0	0	0	0	0	0	0	0.631	0.631
phtD	SPD_0265	373153.SPD_0889	373153.SPD_0265	0	0	0	0	0	0	0	0.631	0.631
ply	comD	373153.SPD_1726	373153.SPD_2064	0	0	0	0	0	0	0	0.631	0.631
slgM	SPD_0604	373153.SPD_1749	373153.SPD_0604	0	0	0.631	0	0	0	0	0	0.631
slgP2	SPD_0142	373153.SPD_1753	373153.SPD_0142	0	0	0.631	0	0	0	0	0	0.631
LytA	ciaR	373153.SPD_1737	373153.SPD_0701	0	0	0	0	0	0	0	0.630	0.630
LytA	recF	373153.SPD_1737	373153.SPD_2054	0	0	0	0	0	0	0	0.630	0.630
SPD_0142	SPD_1736	373153.SPD_0142	373153.SPD_1736	0	0	0.630	0	0	0	0	0	0.630
SPD_0265	ldh	373153.SPD_0265	373153.SPD_1078	0.045	0	0	0	0.113	0.122	0	0.562	0.630
SPD_0728	SPD_1729	373153.SPD_0728	373153.SPD_1729	0	0	0.630	0	0	0	0	0	0.630
SPD_0975	radA	373153.SPD_0975	373153.SPD_0029	0	0	0.179	0	0.073	0	0	0.554	0.630
SPD_1037	adcB	373153.SPD_1037	373153.SPD_1998	0	0	0	0	0	0	0	0.630	0.630
SPD_1177	SPD_1827	373153.SPD_1177	373153.SPD_1827	0	0	0.612	0	0.070	0	0	0.057	0.630
SPD_1729	SPD_0728	373153.SPD_1729	373153.SPD_0728	0	0	0.630	0	0	0	0	0	0.630
SPD_1736	SPD_0142	373153.SPD_1736	373153.SPD_0142	0	0	0.630	0	0	0	0	0	0.630
SPD_1736	slgM	373153.SPD_1736	373153.SPD_1749	0	0	0.630	0	0	0	0	0	0.630
SPD_1827	SPD_1177	373153.SPD_1827	373153.SPD_1177	0	0	0.612	0	0.070	0	0	0.057	0.630
SPD_1854	cinA	373153.SPD_1854	373153.SPD_1740	0	0	0	0	0	0	0	0.630	0.630
SPD_2026	cinA	373153.SPD_2026	373153.SPD_1740	0.041	0	0	0	0	0	0	0.630	0.630
adcB	SPD_1037	373153.SPD_1998	373153.SPD_1037	0	0	0	0	0	0	0	0.630	0.630
ccpA	nanA	373153.SPD_1797	373153.SPD_1504	0	0	0	0	0	0	0	0.630	0.630
ciaR	LytA	373153.SPD_0701	373153.SPD_1737	0	0	0	0	0	0	0	0.630	0.630
cinA	SPD_1854	373153.SPD_1740	373153.SPD_1854	0	0	0	0	0	0	0	0.630	0.630
cinA	SPD_2026	373153.SPD_1740	373153.SPD_2026	0.041	0	0	0	0	0	0	0.630	0.630
ldh	SPD_0265	373153.SPD_1078	373153.SPD_0265	0.045	0	0	0	0.113	0.122	0	0.562	0.630
nanA	ccpA	373153.SPD_1504	373153.SPD_1797	0	0	0	0	0	0	0	0.630	0.630
psaD	smc	373153.SPD_1464	373153.SPD_1104	0.050	0	0	0	0	0	0	0.627	0.630
radA	SPD_0975	373153.SPD_0029	373153.SPD_0975	0	0	0.179	0	0.073	0	0	0.554	0.630
recF	LytA	373153.SPD_2054	373153.SPD_1737	0	0	0	0	0	0	0	0.630	0.630
slgM	SPD_1736	373153.SPD_1749	373153.SPD_1736	0	0	0.630	0	0	0	0	0	0.630
smc	psaD	373153.SPD_1104	373153.SPD_1464	0.050	0	0	0	0	0	0	0.627	0.630
SPD_0539	SPD_0868	373153.SPD_0539	373153.SPD_0868	0.084	0	0	0	0.066	0.208	0.496	0.083	0.629
SPD_0868	SPD_0539	373153.SPD_0868	373153.SPD_0539	0.084	0	0	0	0.066	0.208	0.496	0.083	0.629
SPD_0868	SPD_1449	373153.SPD_0868	373153.SPD_1449	0.084	0	0	0	0.066	0.208	0.496	0.083	0.629
SPD_1449	SPD_0868	373153.SPD_1449	373153.SPD_0868	0.084	0	0	0	0.066	0.208	0.496	0.083	0.629
dinP	recN	373153.SPD_0419	373153.SPD_1062	0.195	0	0	0	0.168	0	0	0.490	0.628
recN	dinP	373153.SPD_1062	373153.SPD_0419	0.195	0	0	0	0.168	0	0	0.490	0.628
SPD_0946	wrbA	373153.SPD_0946	373153.SPD_1750	0.052	0	0.623	0	0	0	0	0	0.627
wrbA	SPD_0946	373153.SPD_1750	373153.SPD_0946	0.052	0	0.623	0	0	0	0	0	0.627
pepO	psaC	373153.SPD_1460	373153.SPD_1462	0.614	0	0	0	0	0	0	0.071	0.626
psaC	pepO	373153.SPD_1462	373153.SPD_1460	0.614	0	0	0	0	0	0	0.071	0.626
SPD_0450	slgP2	373153.SPD_0450	373153.SPD_1753	0.071	0	0.605	0	0	0	0	0.058	0.624
coiA	dinF	373153.SPD_0865	373153.SPD_1738	0	0	0	0	0	0	0	0.624	0.624
dinF	coiA	373153.SPD_1738	373153.SPD_0865	0	0	0	0	0	0	0	0.624	0.624
slgP2	SPD_0450	373153.SPD_1753	373153.SPD_0450	0.071	0	0.605	0	0	0	0	0.058	0.624
SPD_1179	SPD_1732	373153.SPD_1179	373153.SPD_1732	0	0	0.623	0	0	0	0	0	0.623
SPD_1595	nanB	373153.SPD_1595	373153.SPD_1499	0	0	0.623	0	0	0	0	0	0.623
SPD_1732	SPD_1179	373153.SPD_1732	373153.SPD_1179	0	0	0.623	0	0	0	0	0	0.623
nanB	SPD_1595	373153.SPD_1499	373153.SPD_1595	0	0	0.623	0	0	0	0	0	0.623
SPD_0801	SPD_1177	373153.SPD_0801	373153.SPD_1177	0	0	0.622	0	0	0	0	0	0.622
SPD_1177	SPD_0801	373153.SPD_1177	373153.SPD_0801	0	0	0.622	0	0	0	0	0	0.622
SPD_1465	recN	373153.SPD_1465	373153.SPD_1062	0.290	0	0	0	0	0	0	0.490	0.622
alr	asd	373153.SPD_1508	373153.SPD_0900	0.155	0	0	0	0.094	0	0	0.547	0.622
asd	alr	373153.SPD_0900	373153.SPD_1508	0.155	0	0	0	0.094	0	0	0.547	0.622
recN	SPD_1465	373153.SPD_1062	373153.SPD_1465	0.290	0	0	0	0	0	0	0.490	0.622
SPD_0728	ply	373153.SPD_0728	373153.SPD_1726	0	0.089	0.601	0	0	0	0	0	0.621
bgaA	nanB	373153.SPD_0562	373153.SPD_1499	0.085	0.003	0	0	0	0	0	0.602	0.621
nanB	bgaA	373153.SPD_1499	373153.SPD_0562	0.085	0.003	0	0	0	0	0	0.602	0.621
ply	SPD_0728	373153.SPD_1726	373153.SPD_0728	0	0.089	0.601	0	0	0	0	0	0.621
PspC	SPD_0080	373153.SPD_2017	373153.SPD_0080	0	0	0.611	0	0	0	0	0.065	0.620
SPD_0080	PspC	373153.SPD_0080	373153.SPD_2017	0	0	0.611	0	0	0	0	0.065	0.620
SPD_0604	SPD_1177	373153.SPD_0604	373153.SPD_1177	0	0	0.572	0	0.066	0.125	0	0	0.619
SPD_1177	SPD_0604	373153.SPD_1177	373153.SPD_0604	0	0	0.572	0	0.066	0.125	0	0	0.619
LytA	SPD_1744	373153.SPD_1737	373153.SPD_1744	0.167	0	0.560	0	0	0	0	0	0.618
SPD_1321	SPD_1595	373153.SPD_1321	373153.SPD_1595	0	0	0.618	0	0	0	0	0	0.618
SPD_1595	SPD_1321	373153.SPD_1595	373153.SPD_1321	0	0	0.618	0	0	0	0	0	0.618
SPD_1744	LytA	373153.SPD_1744	373153.SPD_1737	0.167	0	0.560	0	0	0	0	0	0.618
PspC	SPD_0287	373153.SPD_2017	373153.SPD_0287	0.175	0	0.181	0	0	0	0	0.477	0.616
SPD_0287	PspC	373153.SPD_0287	373153.SPD_2017	0.175	0	0.181	0	0	0	0	0.477	0.616
SPD_0507	SPD_0603	373153.SPD_0507	373153.SPD_0603	0	0	0.616	0	0	0	0	0	0.616
SPD_0603	SPD_0507	373153.SPD_0603	373153.SPD_0507	0	0	0.616	0	0	0	0	0	0.616
smc	uvrA	373153.SPD_1104	373153.SPD_0176	0.180	0	0	0	0	0	0	0.552	0.616
uvrA	smc	373153.SPD_0176	373153.SPD_1104	0.180	0	0	0	0	0	0	0.552	0.616
LytA	recA	373153.SPD_1737	373153.SPD_1739	0.235	0	0	0	0	0	0	0.517	0.615
SPD_0603	SPD_1171	373153.SPD_0603	373153.SPD_1171	0	0	0.615	0	0	0	0	0	0.615
SPD_1171	SPD_0603	373153.SPD_1171	373153.SPD_0603	0	0	0.615	0	0	0	0	0	0.615
SPD_1280	cppA	373153.SPD_1280	373153.SPD_1278	0.604	0	0	0	0.067	0	0	0	0.615
SPD_1321	SPD_1732	373153.SPD_1321	373153.SPD_1732	0	0	0.615	0	0	0	0	0	0.615
SPD_1732	SPD_1321	373153.SPD_1732	373153.SPD_1321	0	0	0.615	0	0	0	0	0	0.615
cppA	SPD_1280	373153.SPD_1278	373153.SPD_1280	0.604	0	0	0	0.067	0	0	0	0.615
hexB	holB	373153.SPD_0165	373153.SPD_0826	0.085	0	0	0	0.074	0.216	0	0.489	0.615
holB	hexB	373153.SPD_0826	373153.SPD_0165	0.085	0	0	0	0.074	0.216	0	0.489	0.615
holB	recD2	373153.SPD_0826	373153.SPD_0366	0	0	0	0	0.115	0.121	0	0.546	0.615
pepO	recA	373153.SPD_1460	373153.SPD_1739	0.054	0	0	0	0	0	0	0.610	0.615
recA	pepO	373153.SPD_1739	373153.SPD_1460	0.054	0	0	0	0	0	0	0.610	0.615
recA	LytA	373153.SPD_1739	373153.SPD_1737	0.235	0	0	0	0	0	0	0.517	0.615
recD2	holB	373153.SPD_0366	373153.SPD_0826	0	0	0	0	0.115	0.121	0	0.546	0.615
recF	recX	373153.SPD_2054	373153.SPD_1705	0	0	0	0	0.066	0.118	0	0.571	0.615
recX	recF	373153.SPD_1705	373153.SPD_2054	0	0	0	0	0.066	0.118	0	0.571	0.615
PspC	SPD_2018	373153.SPD_2017	373153.SPD_2018	0.614	0	0	0	0	0	0	0	0.614
SPD_0140	slgP2	373153.SPD_0140	373153.SPD_1753	0.063	0	0.569	0	0	0.121	0	0	0.614
SPD_2018	PspC	373153.SPD_2018	373153.SPD_2017	0.614	0	0	0	0	0	0	0	0.614
phtD	phtE	373153.SPD_0889	373153.SPD_0890	0.473	0	0.578	0.796	0	0	0	0.854	0.614
phtE	phtD	373153.SPD_0890	373153.SPD_0889	0.473	0	0.578	0.796	0	0	0	0.854	0.614
slgP2	SPD_0140	373153.SPD_1753	373153.SPD_0140	0.063	0	0.569	0	0	0.121	0	0	0.614
SPD_1122	cinA	373153.SPD_1122	373153.SPD_1740	0.070	0	0	0	0	0	0	0.601	0.613
SPD_1736	SPD_1987	373153.SPD_1736	373153.SPD_1987	0	0	0.613	0	0	0	0	0	0.613
SPD_1987	SPD_1736	373153.SPD_1987	373153.SPD_1736	0	0	0.613	0	0	0	0	0	0.613
cinA	SPD_1122	373153.SPD_1740	373153.SPD_1122	0.070	0	0	0	0	0	0	0.601	0.613
nanA	srtA	373153.SPD_1504	373153.SPD_1076	0	0	0.345	0	0	0	0	0.434	0.613
srtA	nanA	373153.SPD_1076	373153.SPD_1504	0	0	0.345	0	0	0	0	0.434	0.613
SPD_0148	phtD	373153.SPD_0148	373153.SPD_0889	0	0	0.612	0	0	0	0	0	0.612
SPD_1736	pcpA	373153.SPD_1736	373153.SPD_1965	0	0	0.612	0	0	0	0	0	0.612
SPD_1837	celA	373153.SPD_1837	373153.SPD_0843	0.159	0	0.161	0	0.348	0	0	0.258	0.612
celA	SPD_1837	373153.SPD_0843	373153.SPD_1837	0.159	0	0.161	0	0.348	0	0	0.258	0.612
pcpA	SPD_1736	373153.SPD_1965	373153.SPD_1736	0	0	0.612	0	0	0	0	0	0.612
pcrA	recN	373153.SPD_0973	373153.SPD_1062	0.158	0	0.170	0	0	0	0	0.490	0.612
phtD	SPD_0148	373153.SPD_0889	373153.SPD_0148	0	0	0.612	0	0	0	0	0	0.612
recN	pcrA	373153.SPD_1062	373153.SPD_0973	0.158	0	0.170	0	0	0	0	0.490	0.612
LytA	SPD_2043	373153.SPD_1737	373153.SPD_2043	0	0	0	0	0	0	0	0.611	0.611
SPD_2043	LytA	373153.SPD_2043	373153.SPD_1737	0	0	0	0	0	0	0	0.611	0.611
dinG	recX	373153.SPD_0705	373153.SPD_1705	0.084	0	0.155	0	0.076	0	0	0.521	0.611
hexB	recX	373153.SPD_0165	373153.SPD_1705	0.158	0	0	0	0	0	0	0.558	0.611
recX	hexB	373153.SPD_1705	373153.SPD_0165	0.158	0	0	0	0	0	0	0.558	0.611
recX	dinG	373153.SPD_1705	373153.SPD_0705	0.084	0	0.155	0	0.076	0	0	0.521	0.611
SPD_0147	SPD_1037	373153.SPD_0147	373153.SPD_1037	0	0	0.610	0	0	0	0	0	0.610
SPD_1037	SPD_0147	373153.SPD_1037	373153.SPD_0147	0	0	0.610	0	0	0	0	0	0.610
SPD_1854	cglA	373153.SPD_1854	373153.SPD_1863	0.540	0	0.188	0	0	0	0	0	0.610
cglA	SPD_1854	373153.SPD_1863	373153.SPD_1854	0.540	0	0.188	0	0	0	0	0	0.610
cinA	vex2	373153.SPD_1740	373153.SPD_0522	0.070	0	0	0	0.068	0	0	0.586	0.610
vex2	cinA	373153.SPD_0522	373153.SPD_1740	0.070	0	0	0	0.068	0	0	0.586	0.610
SPD_0142	SPD_1321	373153.SPD_0142	373153.SPD_1321	0	0	0.609	0	0	0	0	0	0.609
SPD_1177	SPD_1321	373153.SPD_1177	373153.SPD_1321	0	0	0.609	0	0	0	0	0	0.609
SPD_1321	SPD_0142	373153.SPD_1321	373153.SPD_0142	0	0	0.609	0	0	0	0	0	0.609
SPD_1321	SPD_1177	373153.SPD_1321	373153.SPD_1177	0	0	0.609	0	0	0	0	0	0.609
cinA	pdxS	373153.SPD_1740	373153.SPD_1297	0	0	0	0	0	0	0	0.609	0.609
cppA	mecA	373153.SPD_1278	373153.SPD_1196	0	0	0.597	0	0.071	0	0	0	0.609
mecA	cppA	373153.SPD_1196	373153.SPD_1278	0	0	0.597	0	0.071	0	0	0	0.609
pdxS	cinA	373153.SPD_1297	373153.SPD_1740	0	0	0	0	0	0	0	0.609	0.609
SPD_0801	SPD_1987	373153.SPD_0801	373153.SPD_1987	0	0	0.608	0	0	0	0	0	0.608
SPD_1729	SPD_1987	373153.SPD_1729	373153.SPD_1987	0	0	0.608	0	0	0	0	0	0.608
SPD_1987	SPD_0801	373153.SPD_1987	373153.SPD_0801	0	0	0.608	0	0	0	0	0	0.608
SPD_1987	SPD_1729	373153.SPD_1987	373153.SPD_1729	0	0	0.608	0	0	0	0	0	0.608
cbpE	pck	373153.SPD_0821	373153.SPD_1125	0.065	0	0.598	0	0	0	0	0	0.608
pck	cbpE	373153.SPD_1125	373153.SPD_0821	0.065	0	0.598	0	0	0	0	0	0.608
PspA	nanB	373153.SPD_0126	373153.SPD_1499	0	0	0	0	0	0	0	0.607	0.607
SPD_1179	SPD_1987	373153.SPD_1179	373153.SPD_1987	0.084	0	0.542	0	0	0.120	0	0.063	0.607
SPD_1987	SPD_1179	373153.SPD_1987	373153.SPD_1179	0.084	0	0.542	0	0	0.120	0	0.063	0.607
nanB	PspA	373153.SPD_1499	373153.SPD_0126	0	0	0	0	0	0	0	0.607	0.607
radA	recF	373153.SPD_0029	373153.SPD_2054	0	0	0.175	0	0	0	0	0.544	0.607
recF	radA	373153.SPD_2054	373153.SPD_0029	0	0	0.175	0	0	0	0	0.544	0.607
PspA	SPD_0287	373153.SPD_0126	373153.SPD_0287	0.193	0.001	0	0	0.099	0	0	0.502	0.606
PspC	wrbA	373153.SPD_2017	373153.SPD_1750	0.070	0	0.594	0	0	0	0	0	0.606
SPD_0287	PspA	373153.SPD_0287	373153.SPD_0126	0.193	0.001	0	0	0.099	0	0	0.502	0.606
cinA	leuB	373153.SPD_1740	373153.SPD_1115	0.293	0.466	0	0	0	0	0	0	0.606
leuB	cinA	373153.SPD_1115	373153.SPD_1740	0.293	0.466	0	0	0	0	0	0	0.606
wrbA	PspC	373153.SPD_1750	373153.SPD_2017	0.070	0	0.594	0	0	0	0	0	0.606
SPD_0080	SPD_0450	373153.SPD_0080	373153.SPD_0450	0	0	0.605	0	0	0	0	0	0.605
SPD_0142	SPD_0801	373153.SPD_0142	373153.SPD_0801	0.044	0	0.604	0	0	0	0	0	0.605
SPD_0450	SPD_0080	373153.SPD_0450	373153.SPD_0080	0	0	0.605	0	0	0	0	0	0.605
SPD_0603	slgT	373153.SPD_0603	373153.SPD_1752	0	0	0.605	0	0	0	0	0	0.605
SPD_0801	SPD_0142	373153.SPD_0801	373153.SPD_0142	0.044	0	0.604	0	0	0	0	0	0.605
slgT	SPD_0603	373153.SPD_1752	373153.SPD_0603	0	0	0.605	0	0	0	0	0	0.605
LytA	SPD_0287	373153.SPD_1737	373153.SPD_0287	0.407	0	0	0	0	0	0	0.360	0.604
SPD_0287	LytA	373153.SPD_0287	373153.SPD_1737	0.407	0	0	0	0	0	0	0.360	0.604
SPD_0450	SPD_1179	373153.SPD_0450	373153.SPD_1179	0.069	0	0.591	0	0	0	0	0	0.602
SPD_1179	SPD_0450	373153.SPD_1179	373153.SPD_0450	0.069	0	0.591	0	0	0	0	0	0.602
SPD_1465	hexB	373153.SPD_1465	373153.SPD_0165	0.070	0	0	0	0.124	0.123	0	0.509	0.602
SPD_1743	recA	373153.SPD_1743	373153.SPD_1739	0.507	0	0.225	0	0	0	0	0	0.602
hexB	SPD_1465	373153.SPD_0165	373153.SPD_1465	0.070	0	0	0	0.124	0.123	0	0.509	0.602
recA	SPD_1743	373153.SPD_1739	373153.SPD_1743	0.507	0	0.225	0	0	0	0	0	0.602
SPD_0180	pavA	373153.SPD_0180	373153.SPD_0854	0	0	0.600	0	0	0	0	0	0.600
SPD_0450	SPD_1732	373153.SPD_0450	373153.SPD_1732	0	0	0.600	0	0	0	0	0	0.600
SPD_1732	SPD_0450	373153.SPD_1732	373153.SPD_0450	0	0	0.600	0	0	0	0	0	0.600
SPD_1741	SPD_1744	373153.SPD_1741	373153.SPD_1744	0.600	0	0	0	0	0	0	0	0.600
SPD_1742	SPD_1744	373153.SPD_1742	373153.SPD_1744	0.600	0	0	0	0	0	0	0	0.600
SPD_1743	SPD_1744	373153.SPD_1743	373153.SPD_1744	0.600	0	0	0	0	0	0	0	0.600
SPD_1744	SPD_1741	373153.SPD_1744	373153.SPD_1741	0.600	0	0	0	0	0	0	0	0.600
SPD_1744	SPD_1742	373153.SPD_1744	373153.SPD_1742	0.600	0	0	0	0	0	0	0	0.600
SPD_1744	SPD_1743	373153.SPD_1744	373153.SPD_1743	0.600	0	0	0	0	0	0	0	0.600
pavA	SPD_0180	373153.SPD_0854	373153.SPD_0180	0	0	0.600	0	0	0	0	0	0.600
phtE	wrbA	373153.SPD_0890	373153.SPD_1750	0	0	0.600	0	0	0	0	0	0.600
wrbA	phtE	373153.SPD_1750	373153.SPD_0890	0	0	0.600	0	0	0	0	0	0.600
SPD_1463	pepO	373153.SPD_1463	373153.SPD_1460	0.587	0	0	0	0	0	0	0.068	0.599
SPD_1987	slgP2	373153.SPD_1987	373153.SPD_1753	0.071	0	0.584	0	0	0	0	0.047	0.599
pepO	SPD_1463	373153.SPD_1460	373153.SPD_1463	0.587	0	0	0	0	0	0	0.068	0.599
slgP2	SPD_1987	373153.SPD_1753	373153.SPD_1987	0.071	0	0.584	0	0	0	0	0.047	0.599
SPD_0539	pcpA	373153.SPD_0539	373153.SPD_1965	0	0	0	0	0.074	0.239	0.463	0.064	0.598
SPD_0539	phtE	373153.SPD_0539	373153.SPD_0890	0	0	0	0	0.074	0.239	0.463	0.064	0.598
SPD_1061	phtE	373153.SPD_1061	373153.SPD_0890	0	0	0	0	0.074	0.239	0.463	0.064	0.598
SPD_1061	pcpA	373153.SPD_1061	373153.SPD_1965	0	0	0	0	0.074	0.239	0.463	0.064	0.598
SPD_1177	SPD_1736	373153.SPD_1177	373153.SPD_1736	0	0	0.598	0	0	0	0	0	0.598
SPD_1449	phtE	373153.SPD_1449	373153.SPD_0890	0	0	0	0	0.074	0.239	0.463	0.064	0.598
SPD_1449	pcpA	373153.SPD_1449	373153.SPD_1965	0	0	0	0	0.074	0.239	0.463	0.064	0.598
SPD_1736	SPD_1177	373153.SPD_1736	373153.SPD_1177	0	0	0.598	0	0	0	0	0	0.598
hexB	recD2	373153.SPD_0165	373153.SPD_0366	0.063	0	0	0	0.088	0	0	0.568	0.598
pcpA	SPD_0539	373153.SPD_1965	373153.SPD_0539	0	0	0	0	0.074	0.239	0.463	0.064	0.598
pcpA	SPD_1061	373153.SPD_1965	373153.SPD_1061	0	0	0	0	0.074	0.239	0.463	0.064	0.598
pcpA	SPD_1449	373153.SPD_1965	373153.SPD_1449	0	0	0	0	0.074	0.239	0.463	0.064	0.598
phtE	SPD_0539	373153.SPD_0890	373153.SPD_0539	0	0	0	0	0.074	0.239	0.463	0.064	0.598
phtE	SPD_1449	373153.SPD_0890	373153.SPD_1449	0	0	0	0	0.074	0.239	0.463	0.064	0.598
phtE	SPD_1061	373153.SPD_0890	373153.SPD_1061	0	0	0	0	0.074	0.239	0.463	0.064	0.598
recD2	hexB	373153.SPD_0366	373153.SPD_0165	0.063	0	0	0	0.088	0	0	0.568	0.598
dgkA	pavA	373153.SPD_0856	373153.SPD_0854	0.596	0	0	0	0	0	0	0	0.597
dinG	uvrA	373153.SPD_0705	373153.SPD_0176	0.107	0	0	0	0.073	0	0	0.553	0.597
mutS2	rexA	373153.SPD_0371	373153.SPD_1016	0	0	0.158	0	0	0	0	0.542	0.597
pavA	dgkA	373153.SPD_0854	373153.SPD_0856	0.596	0	0	0	0	0	0	0	0.597
rexA	mutS2	373153.SPD_1016	373153.SPD_0371	0	0	0.158	0	0	0	0	0.542	0.597
uvrA	dinG	373153.SPD_0176	373153.SPD_0705	0.107	0	0	0	0.073	0	0	0.553	0.597
SPD_0450	SPD_1736	373153.SPD_0450	373153.SPD_1736	0.072	0	0.583	0	0	0	0	0	0.596
SPD_1595	SPD_1729	373153.SPD_1595	373153.SPD_1729	0	0	0.596	0	0	0	0	0	0.596
SPD_1729	SPD_1595	373153.SPD_1729	373153.SPD_1595	0	0	0.596	0	0	0	0	0	0.596
SPD_1736	SPD_0450	373153.SPD_1736	373153.SPD_0450	0.072	0	0.583	0	0	0	0	0	0.596
SPD_1179	SPD_1827	373153.SPD_1179	373153.SPD_1827	0	0	0.581	0	0.068	0	0	0.047	0.595
SPD_1827	SPD_1179	373153.SPD_1827	373153.SPD_1179	0	0	0.581	0	0.068	0	0	0.047	0.595
dnaB	rpsR	373153.SPD_2030	373153.SPD_1368	0.378	0	0.203	0	0.069	0	0	0.225	0.594
gpmA	ldh	373153.SPD_1468	373153.SPD_1078	0	0	0	0	0.163	0.134	0	0.486	0.594
ldh	gpmA	373153.SPD_1078	373153.SPD_1468	0	0	0	0	0.163	0.134	0	0.486	0.594
rpsR	dnaB	373153.SPD_1368	373153.SPD_2030	0.378	0	0.203	0	0.069	0	0	0.225	0.594
SPD_0080	SPD_0142	373153.SPD_0080	373153.SPD_0142	0	0	0.593	0	0	0	0	0	0.593
SPD_0142	SPD_0080	373153.SPD_0142	373153.SPD_0080	0	0	0.593	0	0	0	0	0	0.593
SPD_0140	SPD_0450	373153.SPD_0140	373153.SPD_0450	0	0	0.590	0	0	0	0	0	0.590
SPD_0450	SPD_0140	373153.SPD_0450	373153.SPD_0140	0	0	0.590	0	0	0	0	0	0.590
SPD_0868	tig	373153.SPD_0868	373153.SPD_0365	0.103	0	0	0	0.114	0.109	0	0.490	0.590
cglB	recJ	373153.SPD_1862	373153.SPD_0532	0.081	0	0	0	0	0	0	0.573	0.590
recJ	cglB	373153.SPD_0532	373153.SPD_1862	0.081	0	0	0	0	0	0	0.573	0.590
tig	SPD_0868	373153.SPD_0365	373153.SPD_0868	0.103	0	0	0	0.114	0.109	0	0.490	0.590
SPD_1465	gpmA	373153.SPD_1465	373153.SPD_1468	0.588	0	0	0	0	0	0	0	0.588
SPD_1466	gpmA	373153.SPD_1466	373153.SPD_1468	0.588	0	0	0	0	0	0	0	0.588
gpmA	SPD_1465	373153.SPD_1468	373153.SPD_1465	0.588	0	0	0	0	0	0	0	0.588
gpmA	SPD_1466	373153.SPD_1468	373153.SPD_1466	0.588	0	0	0	0	0	0	0	0.588
SPD_0140	SPD_0801	373153.SPD_0140	373153.SPD_0801	0	0	0.587	0	0	0	0	0	0.587
SPD_0801	SPD_0140	373153.SPD_0801	373153.SPD_0140	0	0	0.587	0	0	0	0	0	0.587
SPD_1465	uvrA	373153.SPD_1465	373153.SPD_0176	0.106	0	0	0	0.074	0	0	0.542	0.587
recX	rexA	373153.SPD_1705	373153.SPD_1016	0.104	0	0	0	0	0	0	0.558	0.587
rexA	recX	373153.SPD_1016	373153.SPD_1705	0.104	0	0	0	0	0	0	0.558	0.587
uvrA	SPD_1465	373153.SPD_0176	373153.SPD_1465	0.106	0	0	0	0.074	0	0	0.542	0.587
PspC	SPD_0450	373153.SPD_2017	373153.SPD_0450	0.065	0	0.545	0	0	0	0	0.105	0.586
SPD_0450	PspC	373153.SPD_0450	373153.SPD_2017	0.065	0	0.545	0	0	0	0	0.105	0.586
SPD_0604	slgP2	373153.SPD_0604	373153.SPD_1753	0.043	0	0.574	0	0.066	0	0	0	0.585
slgP2	SPD_0604	373153.SPD_1753	373153.SPD_0604	0.043	0	0.574	0	0.066	0	0	0	0.585
SPD_0147	phtD	373153.SPD_0147	373153.SPD_0889	0	0	0.583	0	0	0	0	0	0.583
SPD_1741	recA	373153.SPD_1741	373153.SPD_1739	0.522	0	0	0	0	0	0	0.161	0.583
era	pavA	373153.SPD_0857	373153.SPD_0854	0.570	0	0	0	0.069	0	0	0	0.583
pavA	era	373153.SPD_0854	373153.SPD_0857	0.570	0	0	0	0.069	0	0	0	0.583
phtD	SPD_0147	373153.SPD_0889	373153.SPD_0147	0	0	0.583	0	0	0	0	0	0.583
recA	SPD_1741	373153.SPD_1739	373153.SPD_1741	0.522	0	0	0	0	0	0	0.161	0.583
LytA	licB	373153.SPD_1737	373153.SPD_1124	0.042	0	0.581	0	0	0	0	0	0.581
SPD_0080	SPD_0946	373153.SPD_0080	373153.SPD_0946	0	0	0.581	0	0	0	0	0	0.581
SPD_0946	SPD_0080	373153.SPD_0946	373153.SPD_0080	0	0	0.581	0	0	0	0	0	0.581
SPD_0946	slgP2	373153.SPD_0946	373153.SPD_1753	0.063	0	0.560	0	0.067	0	0	0	0.581
licB	LytA	373153.SPD_1124	373153.SPD_1737	0.042	0	0.581	0	0	0	0	0	0.581
slgP2	SPD_0946	373153.SPD_1753	373153.SPD_0946	0.063	0	0.560	0	0.067	0	0	0	0.581
SPD_0603	SPD_1161	373153.SPD_0603	373153.SPD_1161	0	0	0.579	0	0	0	0	0	0.579
SPD_1161	SPD_0603	373153.SPD_1161	373153.SPD_0603	0	0	0.579	0	0	0	0	0	0.579
SPD_1179	recA	373153.SPD_1179	373153.SPD_1739	0.066	0	0	0	0.068	0.216	0.441	0.068	0.579
recA	SPD_1179	373153.SPD_1739	373153.SPD_1179	0.066	0	0	0	0.068	0.216	0.441	0.068	0.579
SPD_1122	licB	373153.SPD_1122	373153.SPD_1124	0.577	0	0	0	0	0	0	0	0.577
SPD_1122	pck	373153.SPD_1122	373153.SPD_1125	0.577	0	0	0	0	0	0	0	0.577
licB	SPD_1122	373153.SPD_1124	373153.SPD_1122	0.577	0	0	0	0	0	0	0	0.577
pck	SPD_1122	373153.SPD_1125	373153.SPD_1122	0.577	0	0	0	0	0	0	0	0.577
Endo-beta-N-acetylglucosaminidase	nanA	373153.SPD_0444	373153.SPD_1504	0	0.335	0.334	0	0	0	0	0.121	0.576
nanA	Endo-beta-N-acetylglucosaminidase	373153.SPD_1504	373153.SPD_0444	0	0.335	0.334	0	0	0	0	0.121	0.576
SPD_0450	SPD_1321	373153.SPD_0450	373153.SPD_1321	0	0	0.575	0	0	0	0	0	0.575
SPD_1321	SPD_0450	373153.SPD_1321	373153.SPD_0450	0	0	0.575	0	0	0	0	0	0.575
SPD_1465	mutS2	373153.SPD_1465	373153.SPD_0371	0.079	0	0	0	0	0.115	0	0.521	0.575
mutS2	SPD_1465	373153.SPD_0371	373153.SPD_1465	0.079	0	0	0	0	0.115	0	0.521	0.575
pcrA	recX	373153.SPD_0973	373153.SPD_1705	0.069	0	0	0	0.067	0	0	0.551	0.575
recX	pcrA	373153.SPD_1705	373153.SPD_0973	0.069	0	0	0	0.067	0	0	0.551	0.575
SPD_0507	wrbA	373153.SPD_0507	373153.SPD_1750	0	0	0.574	0	0	0	0	0	0.574
SPD_0801	slgP2	373153.SPD_0801	373153.SPD_1753	0	0	0.574	0	0	0	0	0	0.574
SPD_0946	slgM	373153.SPD_0946	373153.SPD_1749	0.043	0	0.574	0	0	0	0	0	0.574
slgM	SPD_0946	373153.SPD_1749	373153.SPD_0946	0.043	0	0.574	0	0	0	0	0	0.574
slgP2	SPD_0801	373153.SPD_1753	373153.SPD_0801	0	0	0.574	0	0	0	0	0	0.574
wrbA	SPD_0507	373153.SPD_1750	373153.SPD_0507	0	0	0.574	0	0	0	0	0	0.574
SPD_0140	SPD_0604	373153.SPD_0140	373153.SPD_0604	0	0	0.518	0	0.066	0.125	0	0	0.571
SPD_0604	SPD_0140	373153.SPD_0604	373153.SPD_0140	0	0	0.518	0	0.066	0.125	0	0	0.571
SPD_1732	SPD_1736	373153.SPD_1732	373153.SPD_1736	0	0	0.571	0	0	0	0	0	0.571
SPD_1736	SPD_1732	373153.SPD_1736	373153.SPD_1732	0	0	0.571	0	0	0	0	0	0.571
hflX	polA	373153.SPD_0584	373153.SPD_0038	0.065	0	0.159	0	0.075	0	0	0.480	0.571
polA	hflX	373153.SPD_0038	373153.SPD_0584	0.065	0	0.159	0	0.075	0	0	0.480	0.571
LytA	lytB	373153.SPD_1737	373153.SPD_0853	0.173	0	0.559	0.590	0	0	0	0.818	0.570
SPD_1463	adcC	373153.SPD_1463	373153.SPD_1999	0.197	0.025	0.348	0	0.186	0	0	0.111	0.570
adcC	SPD_1463	373153.SPD_1999	373153.SPD_1463	0.197	0.025	0.348	0	0.186	0	0	0.111	0.570
dinP	pcrA	373153.SPD_0419	373153.SPD_0973	0.069	0	0	0	0.080	0.134	0	0.489	0.570
lytB	LytA	373153.SPD_0853	373153.SPD_1737	0.173	0	0.559	0.590	0	0	0	0.818	0.570
pcrA	dinP	373153.SPD_0973	373153.SPD_0419	0.069	0	0	0	0.080	0.134	0	0.489	0.570
PspC	pck	373153.SPD_2017	373153.SPD_1125	0.058	0	0.562	0	0	0	0	0	0.569
SPD_0142	SPD_0946	373153.SPD_0142	373153.SPD_0946	0	0	0.569	0	0	0	0	0	0.569
SPD_0946	SPD_0142	373153.SPD_0946	373153.SPD_0142	0	0	0.569	0	0	0	0	0	0.569
pck	PspC	373153.SPD_1125	373153.SPD_2017	0.058	0	0.562	0	0	0	0	0	0.569
Helicase	SPD_1762	373153.SPD_2035	373153.SPD_1762	0	0	0	0	0	0	0	0.568	0.568
SPD_1762	Helicase	373153.SPD_1762	373153.SPD_2035	0	0	0	0	0	0	0	0.568	0.568
SPD_1743	polA	373153.SPD_1743	373153.SPD_0038	0.451	0	0.222	0	0.067	0	0	0	0.566
polA	SPD_1743	373153.SPD_0038	373153.SPD_1743	0.451	0	0.222	0	0.067	0	0	0	0.566
SPD_0507	SPD_1179	373153.SPD_0507	373153.SPD_1179	0	0	0.558	0	0.058	0	0	0	0.565
SPD_1179	SPD_0507	373153.SPD_1179	373153.SPD_0507	0	0	0.558	0	0.058	0	0	0	0.565
ciaR	luxS	373153.SPD_0701	373153.SPD_0309	0	0	0	0	0	0	0	0.565	0.565
luxS	ciaR	373153.SPD_0309	373153.SPD_0701	0	0	0	0	0	0	0	0.565	0.565
radA	recX	373153.SPD_0029	373153.SPD_1705	0.151	0	0	0	0.076	0	0	0.490	0.564
recX	radA	373153.SPD_1705	373153.SPD_0029	0.151	0	0	0	0.076	0	0	0.490	0.564
SPD_1179	SPD_1465	373153.SPD_1179	373153.SPD_1465	0.056	0	0	0	0.068	0.134	0.467	0.090	0.563
SPD_1465	SPD_1179	373153.SPD_1465	373153.SPD_1179	0.056	0	0	0	0.068	0.134	0.467	0.090	0.563
SPD_0140	SPD_1732	373153.SPD_0140	373153.SPD_1732	0	0	0.562	0	0	0	0	0	0.562
SPD_1732	SPD_0140	373153.SPD_1732	373153.SPD_0140	0	0	0.562	0	0	0	0	0	0.562
SPD_0080	SPD_0801	373153.SPD_0080	373153.SPD_0801	0	0	0.346	0	0	0	0	0.356	0.560
SPD_0148	SPD_1037	373153.SPD_0148	373153.SPD_1037	0	0	0.560	0	0	0	0	0	0.560
SPD_0603	phtE	373153.SPD_0603	373153.SPD_0890	0	0	0.548	0	0.067	0	0	0	0.560
SPD_0801	SPD_0080	373153.SPD_0801	373153.SPD_0080	0	0	0.346	0	0	0	0	0.356	0.560
SPD_1037	SPD_0148	373153.SPD_1037	373153.SPD_0148	0	0	0.560	0	0	0	0	0	0.560
phtE	SPD_0603	373153.SPD_0890	373153.SPD_0603	0	0	0.548	0	0.067	0	0	0	0.560
SPD_0868	polA	373153.SPD_0868	373153.SPD_0038	0.443	0	0	0	0.072	0	0	0.212	0.557
dinG	rexA	373153.SPD_0705	373153.SPD_1016	0.438	0	0.188	0	0	0	0	0.108	0.557
ldh	leuB	373153.SPD_1078	373153.SPD_1115	0.158	0	0	0	0.186	0.260	0	0.230	0.557
leuB	ldh	373153.SPD_1115	373153.SPD_1078	0.158	0	0	0	0.186	0.260	0	0.230	0.557
polA	SPD_0868	373153.SPD_0038	373153.SPD_0868	0.443	0	0	0	0.072	0	0	0.212	0.557
rexA	dinG	373153.SPD_1016	373153.SPD_0705	0.438	0	0.188	0	0	0	0	0.108	0.557
SPD_0539	dinG	373153.SPD_0539	373153.SPD_0705	0.066	0	0	0	0	0.120	0.504	0	0.556
SPD_1061	dinG	373153.SPD_1061	373153.SPD_0705	0.066	0	0	0	0	0.120	0.504	0	0.556
SPD_1449	dinG	373153.SPD_1449	373153.SPD_0705	0.066	0	0	0	0	0.120	0.504	0	0.556
dinG	SPD_0539	373153.SPD_0705	373153.SPD_0539	0.066	0	0	0	0	0.120	0.504	0	0.556
dinG	SPD_1449	373153.SPD_0705	373153.SPD_1449	0.066	0	0	0	0	0.120	0.504	0	0.556
dinG	SPD_1061	373153.SPD_0705	373153.SPD_1061	0.066	0	0	0	0	0.120	0.504	0	0.556
PspC	zmpB	373153.SPD_2017	373153.SPD_0577	0	0	0	0	0	0	0	0.555	0.555
SPD_0603	pcpA	373153.SPD_0603	373153.SPD_1965	0	0	0.543	0	0.067	0	0	0	0.555
SPD_1037	lmb	373153.SPD_1037	373153.SPD_0888	0.096	0	0.157	0	0	0	0	0.464	0.555
lmb	SPD_1037	373153.SPD_0888	373153.SPD_1037	0.096	0	0.157	0	0	0	0	0.464	0.555
pcpA	SPD_0603	373153.SPD_1965	373153.SPD_0603	0	0	0.543	0	0.067	0	0	0	0.555
zmpB	PspC	373153.SPD_0577	373153.SPD_2017	0	0	0	0	0	0	0	0.555	0.555
PspA	SPD_0603	373153.SPD_0126	373153.SPD_0603	0.072	0	0.527	0	0.067	0	0	0	0.554
SPD_0180	rexA	373153.SPD_0180	373153.SPD_1016	0	0	0.554	0	0	0	0	0	0.554
SPD_0265	rpsN	373153.SPD_0265	373153.SPD_0206	0	0	0	0	0	0	0	0.554	0.554
SPD_0603	PspA	373153.SPD_0603	373153.SPD_0126	0.072	0	0.527	0	0.067	0	0	0	0.554
hexB	radA	373153.SPD_0165	373153.SPD_0029	0.042	0	0	0	0.079	0.127	0	0.490	0.554
radA	hexB	373153.SPD_0029	373153.SPD_0165	0.042	0	0	0	0.079	0.127	0	0.490	0.554
rexA	SPD_0180	373153.SPD_1016	373153.SPD_0180	0	0	0.554	0	0	0	0	0	0.554
rpsN	SPD_0265	373153.SPD_0206	373153.SPD_0265	0	0	0	0	0	0	0	0.554	0.554
SPD_0142	SPD_0604	373153.SPD_0142	373153.SPD_0604	0	0	0.553	0	0	0	0	0	0.553
SPD_0604	SPD_0142	373153.SPD_0604	373153.SPD_0142	0	0	0.553	0	0	0	0	0	0.553
SPD_0148	SPD_1383	373153.SPD_0148	373153.SPD_1383	0	0	0	0	0.067	0.117	0.491	0.059	0.552
SPD_1383	SPD_0148	373153.SPD_1383	373153.SPD_0148	0	0	0	0	0.067	0.117	0.491	0.059	0.552
SPD_1732	slgP2	373153.SPD_1732	373153.SPD_1753	0	0	0.551	0	0	0	0	0	0.551
pcrA	radA	373153.SPD_0973	373153.SPD_0029	0	0	0.151	0	0.067	0	0	0.479	0.551
radA	pcrA	373153.SPD_0029	373153.SPD_0973	0	0	0.151	0	0.067	0	0	0.479	0.551
slgP2	SPD_1732	373153.SPD_1753	373153.SPD_1732	0	0	0.551	0	0	0	0	0	0.551
Endo-beta-N-acetylglucosaminidase	SPD_2043	373153.SPD_0444	373153.SPD_2043	0	0	0	0	0	0	0	0.549	0.549
SPD_1465	comB	373153.SPD_1465	373153.SPD_0050	0.183	0	0.151	0	0.125	0.220	0	0.195	0.549
SPD_2043	Endo-beta-N-acetylglucosaminidase	373153.SPD_2043	373153.SPD_0444	0	0	0	0	0	0	0	0.549	0.549
comB	SPD_1465	373153.SPD_0050	373153.SPD_1465	0.183	0	0.151	0	0.125	0.220	0	0.195	0.549
SPD_2043	strH	373153.SPD_2043	373153.SPD_0063	0.070	0	0	0	0	0	0	0.534	0.548
recF	uvrA	373153.SPD_2054	373153.SPD_0176	0.058	0	0	0	0.074	0	0	0.524	0.548
strH	SPD_2043	373153.SPD_0063	373153.SPD_2043	0.070	0	0	0	0	0	0	0.534	0.548
uvrA	recF	373153.SPD_0176	373153.SPD_2054	0.058	0	0	0	0.074	0	0	0.524	0.548
LytA	lytC	373153.SPD_1737	373153.SPD_1403	0.105	0.030	0.565	0.590	0	0	0	0.854	0.547
SPD_0287	SPD_2018	373153.SPD_0287	373153.SPD_2018	0	0	0.547	0	0	0	0	0	0.547
SPD_1463	pcpA	373153.SPD_1463	373153.SPD_1965	0.067	0	0	0	0	0	0	0.535	0.547
SPD_2018	SPD_0287	373153.SPD_2018	373153.SPD_0287	0	0	0.547	0	0	0	0	0	0.547
celA	mecA	373153.SPD_0843	373153.SPD_1196	0	0	0	0	0	0	0	0.547	0.547
lytC	LytA	373153.SPD_1403	373153.SPD_1737	0.105	0.030	0.565	0.590	0	0	0	0.854	0.547
mecA	celA	373153.SPD_1196	373153.SPD_0843	0	0	0	0	0	0	0	0.547	0.547
pcpA	SPD_1463	373153.SPD_1965	373153.SPD_1463	0.067	0	0	0	0	0	0	0.535	0.547
PspC	phtE	373153.SPD_2017	373153.SPD_0890	0.068	0	0.261	0	0	0	0	0.394	0.546
SPD_0180	mrnC	373153.SPD_0180	373153.SPD_0516	0	0	0.546	0	0	0	0	0	0.546
mrnC	SPD_0180	373153.SPD_0516	373153.SPD_0180	0	0	0.546	0	0	0	0	0	0.546
phtE	PspC	373153.SPD_0890	373153.SPD_2017	0.068	0	0.261	0	0	0	0	0.394	0.546
SPD_0801	SPD_0946	373153.SPD_0801	373153.SPD_0946	0	0	0.545	0	0	0	0	0	0.545
SPD_0946	SPD_0801	373153.SPD_0946	373153.SPD_0801	0	0	0.545	0	0	0	0	0	0.545
holB	lspA	373153.SPD_0826	373153.SPD_0819	0.418	0	0.195	0	0	0	0	0.105	0.545
lspA	holB	373153.SPD_0819	373153.SPD_0826	0.418	0	0.195	0	0	0	0	0.105	0.545
SPD_1179	SPD_1837	373153.SPD_1179	373153.SPD_1837	0.064	0	0	0	0	0.129	0.415	0.156	0.543
SPD_1837	SPD_1179	373153.SPD_1837	373153.SPD_1179	0.064	0	0	0	0	0.129	0.415	0.156	0.543
SPD_0140	SPD_1736	373153.SPD_0140	373153.SPD_1736	0	0	0.542	0	0	0	0	0	0.542
SPD_0450	pcpA	373153.SPD_0450	373153.SPD_1965	0.045	0	0.541	0	0	0	0	0	0.542
SPD_1736	SPD_0140	373153.SPD_1736	373153.SPD_0140	0	0	0.542	0	0	0	0	0	0.542
SPD_1987	ldh	373153.SPD_1987	373153.SPD_1078	0.082	0	0	0	0.329	0.218	0	0.162	0.542
ldh	SPD_1987	373153.SPD_1078	373153.SPD_1987	0.082	0	0	0	0.329	0.218	0	0.162	0.542
pcpA	SPD_0450	373153.SPD_1965	373153.SPD_0450	0.045	0	0.541	0	0	0	0	0	0.542
SPD_0080	SPD_1161	373153.SPD_0080	373153.SPD_1161	0	0	0.541	0	0	0	0	0	0.541
SPD_1161	SPD_0080	373153.SPD_1161	373153.SPD_0080	0	0	0.541	0	0	0	0	0	0.541
estA	ldh	373153.SPD_0534	373153.SPD_1078	0	0	0	0	0.074	0.136	0	0.473	0.541
ldh	estA	373153.SPD_1078	373153.SPD_0534	0	0	0	0	0.074	0.136	0	0.473	0.541
mutS2	recD2	373153.SPD_0371	373153.SPD_0366	0.518	0	0	0	0.085	0	0	0	0.541
recD2	mutS2	373153.SPD_0366	373153.SPD_0371	0.518	0	0	0	0.085	0	0	0	0.541
recD2	recF	373153.SPD_0366	373153.SPD_2054	0	0	0	0	0.070	0.110	0	0.490	0.541
recF	recD2	373153.SPD_2054	373153.SPD_0366	0	0	0	0	0.070	0.110	0	0.490	0.541
SPD_0507	slgM	373153.SPD_0507	373153.SPD_1749	0	0	0.540	0	0	0	0	0	0.540
SPD_0975	SPD_1465	373153.SPD_0975	373153.SPD_1465	0.095	0	0	0	0	0	0	0.513	0.540
SPD_1161	SPD_1171	373153.SPD_1161	373153.SPD_1171	0	0	0.540	0	0	0	0	0	0.540
SPD_1171	SPD_1161	373153.SPD_1171	373153.SPD_1161	0	0	0.540	0	0	0	0	0	0.540
SPD_1465	SPD_0975	373153.SPD_1465	373153.SPD_0975	0.095	0	0	0	0	0	0	0.513	0.540
SPD_1743	recN	373153.SPD_1743	373153.SPD_1062	0	0	0.524	0	0.074	0	0	0	0.540
celB	dinG	373153.SPD_0844	373153.SPD_0705	0.456	0	0.190	0	0	0	0	0	0.540
dinG	celB	373153.SPD_0705	373153.SPD_0844	0.456	0	0.190	0	0	0	0	0	0.540
recN	SPD_1743	373153.SPD_1062	373153.SPD_1743	0	0	0.524	0	0.074	0	0	0	0.540
slgM	SPD_0507	373153.SPD_1749	373153.SPD_0507	0	0	0.540	0	0	0	0	0	0.540
PspA	SPD_0080	373153.SPD_0126	373153.SPD_0080	0	0	0.498	0	0	0	0	0.121	0.539
SPD_0080	PspA	373153.SPD_0080	373153.SPD_0126	0	0	0.498	0	0	0	0	0.121	0.539
SPD_0147	comB	373153.SPD_0147	373153.SPD_0050	0.048	0	0.532	0	0	0	0	0.047	0.538
comB	SPD_0147	373153.SPD_0050	373153.SPD_0147	0.048	0	0.532	0	0	0	0	0.047	0.538
nadD	polA	373153.SPD_1557	373153.SPD_0038	0.449	0	0	0	0.195	0	0	0	0.537
polA	nadD	373153.SPD_0038	373153.SPD_1557	0.449	0	0	0	0.195	0	0	0	0.537
SPD_0140	SPD_1321	373153.SPD_0140	373153.SPD_1321	0	0	0.536	0	0	0	0	0	0.536
SPD_1321	SPD_0140	373153.SPD_1321	373153.SPD_0140	0	0	0.536	0	0	0	0	0	0.536
dnaB	recF	373153.SPD_2030	373153.SPD_2054	0.103	0	0	0	0.066	0	0	0.490	0.535
recF	dnaB	373153.SPD_2054	373153.SPD_2030	0.103	0	0	0	0.066	0	0	0.490	0.535
PspA	SPD_1463	373153.SPD_0126	373153.SPD_1463	0	0	0	0	0.066	0	0	0.522	0.534
SPD_1463	PspA	373153.SPD_1463	373153.SPD_0126	0	0	0	0	0.066	0	0	0.522	0.534
celA	ybeY	373153.SPD_0843	373153.SPD_0855	0.417	0	0.155	0	0.066	0	0	0.106	0.533
ybeY	celA	373153.SPD_0855	373153.SPD_0843	0.417	0	0.155	0	0.066	0	0	0.106	0.533
SPD_0080	SPD_0140	373153.SPD_0080	373153.SPD_0140	0	0	0.532	0	0	0	0	0	0.532
SPD_0140	SPD_0080	373153.SPD_0140	373153.SPD_0080	0	0	0.532	0	0	0	0	0	0.532
SPD_1465	recF	373153.SPD_1465	373153.SPD_2054	0.084	0	0	0	0.079	0	0	0.490	0.532
recF	SPD_1465	373153.SPD_2054	373153.SPD_1465	0.084	0	0	0	0.079	0	0	0.490	0.532
SPD_1744	nanB	373153.SPD_1744	373153.SPD_1499	0	0	0.531	0	0	0	0	0	0.531
adcR	mecA	373153.SPD_2000	373153.SPD_1196	0	0	0.531	0	0	0	0	0	0.531
mecA	adcR	373153.SPD_1196	373153.SPD_2000	0	0	0.531	0	0	0	0	0	0.531
nanB	SPD_1744	373153.SPD_1499	373153.SPD_1744	0	0	0.531	0	0	0	0	0	0.531
celB	polA	373153.SPD_0844	373153.SPD_0038	0.435	0	0.203	0	0	0	0	0	0.530
celB	recX	373153.SPD_0844	373153.SPD_1705	0.311	0	0.156	0	0.193	0	0	0.117	0.530
ldh	polA	373153.SPD_1078	373153.SPD_0038	0.448	0	0.159	0	0.068	0	0	0.042	0.530
polA	ldh	373153.SPD_0038	373153.SPD_1078	0.448	0	0.159	0	0.068	0	0	0.042	0.530
polA	celB	373153.SPD_0038	373153.SPD_0844	0.435	0	0.203	0	0	0	0	0	0.530
recX	celB	373153.SPD_1705	373153.SPD_0844	0.311	0	0.156	0	0.193	0	0	0.117	0.530
SPD_0975	cglA	373153.SPD_0975	373153.SPD_1863	0.059	0	0	0	0	0	0	0.521	0.529
cglA	SPD_0975	373153.SPD_1863	373153.SPD_0975	0.059	0	0	0	0	0	0	0.521	0.529
cglA	recA	373153.SPD_1863	373153.SPD_1739	0.046	0	0	0	0	0	0	0.527	0.529
ply	srtA	373153.SPD_1726	373153.SPD_1076	0	0	0	0	0	0	0	0.529	0.529
recA	cglA	373153.SPD_1739	373153.SPD_1863	0.046	0	0	0	0	0	0	0.527	0.529
srtA	ply	373153.SPD_1076	373153.SPD_1726	0	0	0	0	0	0	0	0.529	0.529
celB	pepN	373153.SPD_0844	373153.SPD_0700	0.044	0	0	0	0	0	0	0.527	0.528
pepN	celB	373153.SPD_0700	373153.SPD_0844	0.044	0	0	0	0	0	0	0.527	0.528
cppA	dinG	373153.SPD_1278	373153.SPD_0705	0.071	0	0.512	0	0	0	0	0	0.527
dinG	cppA	373153.SPD_0705	373153.SPD_1278	0.071	0	0.512	0	0	0	0	0	0.527
dinP	recX	373153.SPD_0419	373153.SPD_1705	0	0	0	0	0.109	0	0	0.490	0.526
era	smc	373153.SPD_0857	373153.SPD_1104	0	0	0	0	0	0	0	0.526	0.526
ldh	recA	373153.SPD_1078	373153.SPD_1739	0.084	0	0	0	0.068	0	0	0.490	0.526
recA	ldh	373153.SPD_1739	373153.SPD_1078	0.084	0	0	0	0.068	0	0	0.490	0.526
recX	dinP	373153.SPD_1705	373153.SPD_0419	0	0	0	0	0.109	0	0	0.490	0.526
smc	era	373153.SPD_1104	373153.SPD_0857	0	0	0	0	0	0	0	0.526	0.526
SPD_1742	recA	373153.SPD_1742	373153.SPD_1739	0.507	0	0	0	0	0	0	0.075	0.525
SPD_1744	ply	373153.SPD_1744	373153.SPD_1726	0	0	0.525	0	0	0	0	0	0.525
ply	SPD_1744	373153.SPD_1726	373153.SPD_1744	0	0	0.525	0	0	0	0	0	0.525
recA	SPD_1742	373153.SPD_1739	373153.SPD_1742	0.507	0	0	0	0	0	0	0.075	0.525
SPD_0142	phtE	373153.SPD_0142	373153.SPD_0890	0	0	0.524	0	0	0	0	0	0.524
SPD_2026	comB	373153.SPD_2026	373153.SPD_0050	0	0	0	0	0	0	0	0.524	0.524
comB	SPD_2026	373153.SPD_0050	373153.SPD_2026	0	0	0	0	0	0	0	0.524	0.524
lspA	recN	373153.SPD_0819	373153.SPD_1062	0.104	0	0.221	0	0	0	0	0.374	0.524
phtE	SPD_0142	373153.SPD_0890	373153.SPD_0142	0	0	0.524	0	0	0	0	0	0.524
recN	lspA	373153.SPD_1062	373153.SPD_0819	0.104	0	0.221	0	0	0	0	0.374	0.524
dinP	recF	373153.SPD_0419	373153.SPD_2054	0	0	0	0	0	0	0	0.522	0.522
recF	dinP	373153.SPD_2054	373153.SPD_0419	0	0	0	0	0	0	0	0.522	0.522
ccpA	spxB	373153.SPD_1797	373153.SPD_0636	0	0	0	0	0	0	0	0.521	0.521
spxB	ccpA	373153.SPD_0636	373153.SPD_1797	0	0	0	0	0	0	0	0.521	0.521
PspA	SPD_0946	373153.SPD_0126	373153.SPD_0946	0.078	0	0.488	0	0.066	0	0	0	0.520
SPD_0946	PspA	373153.SPD_0946	373153.SPD_0126	0.078	0	0.488	0	0.066	0	0	0	0.520
SPD_1463	phtD	373153.SPD_1463	373153.SPD_0889	0.051	0	0	0	0	0	0	0.515	0.520
SPD_1854	polA	373153.SPD_1854	373153.SPD_0038	0.430	0	0	0	0.193	0	0	0	0.520
cbf1	mrnC	373153.SPD_1777	373153.SPD_0516	0	0	0	0	0	0	0	0.520	0.520
mrnC	cbf1	373153.SPD_0516	373153.SPD_1777	0	0	0	0	0	0	0	0.520	0.520
phtD	SPD_1463	373153.SPD_0889	373153.SPD_1463	0.051	0	0	0	0	0	0	0.515	0.520
polA	SPD_1854	373153.SPD_0038	373153.SPD_1854	0.430	0	0	0	0.193	0	0	0	0.520
LytA	spxB	373153.SPD_1737	373153.SPD_0636	0.044	0	0	0	0	0	0	0.518	0.519
SPD_0801	SPD_1179	373153.SPD_0801	373153.SPD_1179	0	0	0.519	0	0	0	0	0	0.519
SPD_1179	SPD_0801	373153.SPD_1179	373153.SPD_0801	0	0	0.519	0	0	0	0	0	0.519
SPD_1321	srtA	373153.SPD_1321	373153.SPD_1076	0	0	0	0	0	0	0	0.519	0.519
luxS	nanA	373153.SPD_0309	373153.SPD_1504	0	0	0	0	0	0	0	0.519	0.519
nanA	luxS	373153.SPD_1504	373153.SPD_0309	0	0	0	0	0	0	0	0.519	0.519
spxB	LytA	373153.SPD_0636	373153.SPD_1737	0.044	0	0	0	0	0	0	0.518	0.519
srtA	SPD_1321	373153.SPD_1076	373153.SPD_1321	0	0	0	0	0	0	0	0.519	0.519
SPD_2043	cppA	373153.SPD_2043	373153.SPD_1278	0	0	0.518	0	0	0	0	0	0.518
cppA	SPD_2043	373153.SPD_1278	373153.SPD_2043	0	0	0.518	0	0	0	0	0	0.518
phtE	slgM	373153.SPD_0890	373153.SPD_1749	0	0	0.518	0	0	0	0	0	0.518
radA	uvrA	373153.SPD_0029	373153.SPD_0176	0.063	0	0	0	0.074	0	0	0.490	0.518
slgM	phtE	373153.SPD_1749	373153.SPD_0890	0	0	0.518	0	0	0	0	0	0.518
uvrA	radA	373153.SPD_0176	373153.SPD_0029	0.063	0	0	0	0.074	0	0	0.490	0.518
SPD_0180	SPD_0266	373153.SPD_0180	373153.SPD_0266	0.044	0	0	0	0	0	0	0.516	0.517
SPD_0266	SPD_0180	373153.SPD_0266	373153.SPD_0180	0.044	0	0	0	0	0	0	0.516	0.517
SPD_1736	SPD_1827	373153.SPD_1736	373153.SPD_1827	0	0	0.517	0	0	0	0	0	0.517
SPD_1827	SPD_1736	373153.SPD_1827	373153.SPD_1736	0	0	0.517	0	0	0	0	0	0.517
SPD_1854	comB	373153.SPD_1854	373153.SPD_0050	0	0	0	0	0	0	0	0.517	0.517
cglB	comB	373153.SPD_1862	373153.SPD_0050	0	0	0	0	0	0	0	0.517	0.517
comB	SPD_1854	373153.SPD_0050	373153.SPD_1854	0	0	0	0	0	0	0	0.517	0.517
comB	cglB	373153.SPD_0050	373153.SPD_1862	0	0	0	0	0	0	0	0.517	0.517
SPD_0450	phtE	373153.SPD_0450	373153.SPD_0890	0.044	0	0.444	0	0	0	0	0.164	0.516
celA	polA	373153.SPD_0843	373153.SPD_0038	0.417	0	0.161	0	0	0	0	0.090	0.516
phtE	SPD_0450	373153.SPD_0890	373153.SPD_0450	0.044	0	0.444	0	0	0	0	0.164	0.516
polA	celA	373153.SPD_0038	373153.SPD_0843	0.417	0	0.161	0	0	0	0	0.090	0.516
Helicase	comE	373153.SPD_2035	373153.SPD_2063	0	0	0	0	0	0	0	0.515	0.515
SPD_0287	pcpA	373153.SPD_0287	373153.SPD_1965	0.318	0.001	0.297	0	0	0	0	0.071	0.515
SPD_1179	pepN	373153.SPD_1179	373153.SPD_0700	0.041	0	0	0	0.079	0.110	0.438	0.073	0.515
SPD_1463	nanA	373153.SPD_1463	373153.SPD_1504	0	0	0	0	0	0	0	0.515	0.515
SPD_1732	SPD_1987	373153.SPD_1732	373153.SPD_1987	0	0	0.515	0	0	0	0	0	0.515
SPD_1987	SPD_1732	373153.SPD_1987	373153.SPD_1732	0	0	0.515	0	0	0	0	0	0.515
comE	Helicase	373153.SPD_2063	373153.SPD_2035	0	0	0	0	0	0	0	0.515	0.515
lytB	phtD	373153.SPD_0853	373153.SPD_0889	0	0	0	0	0	0	0	0.515	0.515
nanA	SPD_1463	373153.SPD_1504	373153.SPD_1463	0	0	0	0	0	0	0	0.515	0.515
pcpA	SPD_0287	373153.SPD_1965	373153.SPD_0287	0.318	0.001	0.297	0	0	0	0	0.071	0.515
pepN	SPD_1179	373153.SPD_0700	373153.SPD_1179	0.041	0	0	0	0.079	0.110	0.438	0.073	0.515
phtD	lytB	373153.SPD_0889	373153.SPD_0853	0	0	0	0	0	0	0	0.515	0.515
Endo-beta-N-acetylglucosaminidase	lytC	373153.SPD_0444	373153.SPD_1403	0	0	0	0	0	0	0	0.514	0.514
SPD_0140	phtE	373153.SPD_0140	373153.SPD_0890	0	0	0.507	0	0.055	0	0	0	0.514
SPD_1732	SPD_1827	373153.SPD_1732	373153.SPD_1827	0	0	0.514	0	0	0	0	0	0.514
SPD_1827	SPD_1732	373153.SPD_1827	373153.SPD_1732	0	0	0.514	0	0	0	0	0	0.514
celA	pdxT	373153.SPD_0843	373153.SPD_1296	0	0	0	0	0	0	0	0.514	0.514
coiA	comE	373153.SPD_0865	373153.SPD_2063	0	0	0	0	0	0	0	0.514	0.514
comE	coiA	373153.SPD_2063	373153.SPD_0865	0	0	0	0	0	0	0	0.514	0.514
lytC	Endo-beta-N-acetylglucosaminidase	373153.SPD_1403	373153.SPD_0444	0	0	0	0	0	0	0	0.514	0.514
pdxT	celA	373153.SPD_1296	373153.SPD_0843	0	0	0	0	0	0	0	0.514	0.514
phtE	SPD_0140	373153.SPD_0890	373153.SPD_0140	0	0	0.507	0	0.055	0	0	0	0.514
rexA	uvrA	373153.SPD_1016	373153.SPD_0176	0.085	0	0	0	0	0	0	0.490	0.513
uvrA	rexA	373153.SPD_0176	373153.SPD_1016	0.085	0	0	0	0	0	0	0.490	0.513
SPD_0868	SPD_1854	373153.SPD_0868	373153.SPD_1854	0	0	0.512	0	0	0	0	0	0.512
SPD_1854	SPD_0868	373153.SPD_1854	373153.SPD_0868	0	0	0.512	0	0	0	0	0	0.512
celA	pdxS	373153.SPD_0843	373153.SPD_1297	0	0	0	0	0	0	0	0.512	0.512
pdxS	celA	373153.SPD_1297	373153.SPD_0843	0	0	0	0	0	0	0	0.512	0.512
phtE	slgP2	373153.SPD_0890	373153.SPD_1753	0.074	0	0.361	0	0.066	0.140	0.115	0.059	0.512
slgP2	phtE	373153.SPD_1753	373153.SPD_0890	0.074	0	0.361	0	0.066	0.140	0.115	0.059	0.512
PspC	SPD_0604	373153.SPD_2017	373153.SPD_0604	0.052	0	0.506	0	0	0	0	0	0.511
SPD_0604	PspC	373153.SPD_0604	373153.SPD_2017	0.052	0	0.506	0	0	0	0	0	0.511
SPD_1736	nanB	373153.SPD_1736	373153.SPD_1499	0	0	0.511	0	0	0	0	0	0.511
SPD_1987	lspA	373153.SPD_1987	373153.SPD_0819	0.108	0	0	0	0	0	0	0.475	0.511
adcB	rpsN	373153.SPD_1998	373153.SPD_0206	0.092	0	0	0	0	0	0	0.483	0.511
dinP	radA	373153.SPD_0419	373153.SPD_0029	0.056	0	0	0	0.068	0	0	0.489	0.511
lspA	SPD_1987	373153.SPD_0819	373153.SPD_1987	0.108	0	0	0	0	0	0	0.475	0.511
nanB	SPD_1736	373153.SPD_1499	373153.SPD_1736	0	0	0.511	0	0	0	0	0	0.511
radA	dinP	373153.SPD_0029	373153.SPD_0419	0.056	0	0	0	0.068	0	0	0.489	0.511
recX	uvrA	373153.SPD_1705	373153.SPD_0176	0.081	0	0	0	0.074	0	0	0.472	0.511
rpsN	adcB	373153.SPD_0206	373153.SPD_1998	0.092	0	0	0	0	0	0	0.483	0.511
uvrA	recX	373153.SPD_0176	373153.SPD_1705	0.081	0	0	0	0.074	0	0	0.472	0.511
SPD_0080	SPD_1177	373153.SPD_0080	373153.SPD_1177	0	0	0.509	0	0	0	0	0	0.509
SPD_0450	SPD_0604	373153.SPD_0450	373153.SPD_0604	0.053	0	0.503	0	0	0	0	0	0.509
SPD_0604	SPD_0450	373153.SPD_0604	373153.SPD_0450	0.053	0	0.503	0	0	0	0	0	0.509
SPD_0946	SPD_1177	373153.SPD_0946	373153.SPD_1177	0	0	0.491	0	0.076	0	0	0	0.509
SPD_1177	SPD_0080	373153.SPD_1177	373153.SPD_0080	0	0	0.509	0	0	0	0	0	0.509
SPD_1177	SPD_0946	373153.SPD_1177	373153.SPD_0946	0	0	0.491	0	0.076	0	0	0	0.509
SPD_1827	SPD_1987	373153.SPD_1827	373153.SPD_1987	0.052	0	0.504	0	0	0	0	0	0.509
SPD_1987	SPD_1827	373153.SPD_1987	373153.SPD_1827	0.052	0	0.504	0	0	0	0	0	0.509
hflX	recN	373153.SPD_0584	373153.SPD_1062	0.374	0	0.248	0	0	0	0	0	0.509
recN	hflX	373153.SPD_1062	373153.SPD_0584	0.374	0	0.248	0	0	0	0	0	0.509
PspC	SPD_0946	373153.SPD_2017	373153.SPD_0946	0	0	0.508	0	0	0	0	0	0.508
SPD_0142	SPD_0944	373153.SPD_0142	373153.SPD_0944	0.082	0	0.487	0	0	0	0	0	0.508
SPD_0944	SPD_0142	373153.SPD_0944	373153.SPD_0142	0.082	0	0.487	0	0	0	0	0	0.508
SPD_0946	PspC	373153.SPD_0946	373153.SPD_2017	0	0	0.508	0	0	0	0	0	0.508
pepN	slgP2	373153.SPD_0700	373153.SPD_1753	0.072	0	0	0	0.079	0	0.433	0.103	0.507
slgP2	pepN	373153.SPD_1753	373153.SPD_0700	0.072	0	0	0	0.079	0	0.433	0.103	0.507
LytA	PspC	373153.SPD_1737	373153.SPD_2017	0.067	0	0.641	0.624	0	0	0	0.820	0.504
PspC	LytA	373153.SPD_2017	373153.SPD_1737	0.067	0	0.641	0.624	0	0	0	0.820	0.504
dinG	recF	373153.SPD_0705	373153.SPD_2054	0	0	0	0	0.066	0	0	0.491	0.504
recF	dinG	373153.SPD_2054	373153.SPD_0705	0	0	0	0	0.066	0	0	0.491	0.504
cbf1	coiA	373153.SPD_1777	373153.SPD_0865	0	0	0.160	0	0	0	0	0.433	0.503
cinA	wrbA	373153.SPD_1740	373153.SPD_1750	0.503	0	0	0	0	0	0	0	0.503
coiA	cbf1	373153.SPD_0865	373153.SPD_1777	0	0	0.160	0	0	0	0	0.433	0.503
wrbA	cinA	373153.SPD_1750	373153.SPD_1740	0.503	0	0	0	0	0	0	0	0.503
PspA	phtE	373153.SPD_0126	373153.SPD_0890	0.066	0	0.163	0	0	0.109	0	0.369	0.502
SPD_0604	celB	373153.SPD_0604	373153.SPD_0844	0.431	0	0.162	0	0	0	0	0	0.502
celB	SPD_0604	373153.SPD_0844	373153.SPD_0604	0.431	0	0.162	0	0	0	0	0	0.502
dgkA	dinG	373153.SPD_0856	373153.SPD_0705	0.426	0	0.169	0	0	0	0	0	0.502
dinG	dgkA	373153.SPD_0705	373153.SPD_0856	0.426	0	0.169	0	0	0	0	0	0.502
era	hflX	373153.SPD_0857	373153.SPD_0584	0.084	0	0.157	0	0.069	0.105	0	0.346	0.502
hflX	era	373153.SPD_0584	373153.SPD_0857	0.084	0	0.157	0	0.069	0.105	0	0.346	0.502
phtE	PspA	373153.SPD_0890	373153.SPD_0126	0.066	0	0.163	0	0	0.109	0	0.369	0.502
SPD_0080	SPD_1827	373153.SPD_0080	373153.SPD_1827	0	0	0.500	0	0	0	0	0	0.500
SPD_1827	SPD_0080	373153.SPD_1827	373153.SPD_0080	0	0	0.500	0	0	0	0	0	0.500
pcpA	pepN	373153.SPD_1965	373153.SPD_0700	0.050	0	0	0	0.066	0.110	0.439	0.044	0.499
pepN	pcpA	373153.SPD_0700	373153.SPD_1965	0.050	0	0	0	0.066	0.110	0.439	0.044	0.499
ciaR	comE	373153.SPD_0701	373153.SPD_2063	0	0	0	0	0	0	0	0.498	0.498
comE	ciaR	373153.SPD_2063	373153.SPD_0701	0	0	0	0	0	0	0	0.498	0.498
SPD_1827	nadC	373153.SPD_1827	373153.SPD_1826	0.484	0	0	0	0	0	0	0.064	0.497
nadC	SPD_1827	373153.SPD_1826	373153.SPD_1827	0.484	0	0	0	0	0	0	0.064	0.497
pcpA	wrbA	373153.SPD_1965	373153.SPD_1750	0	0	0.497	0	0	0	0	0	0.497
wrbA	pcpA	373153.SPD_1750	373153.SPD_1965	0	0	0.497	0	0	0	0	0	0.497
SPD_0450	lspA	373153.SPD_0450	373153.SPD_0819	0	0	0	0	0	0	0	0.496	0.496
lspA	SPD_0450	373153.SPD_0819	373153.SPD_0450	0	0	0	0	0	0	0	0.496	0.496
pepN	phtE	373153.SPD_0700	373153.SPD_0890	0.044	0	0	0	0.066	0.110	0.439	0.044	0.496
phtE	pepN	373153.SPD_0890	373153.SPD_0700	0.044	0	0	0	0.066	0.110	0.439	0.044	0.496
LytA	SPD_1321	373153.SPD_1737	373153.SPD_1321	0	0	0.495	0	0	0	0	0	0.495
PspC	slgM	373153.SPD_2017	373153.SPD_1749	0	0	0.495	0	0	0	0	0	0.495
SPD_1321	LytA	373153.SPD_1321	373153.SPD_1737	0	0	0.495	0	0	0	0	0	0.495
pgsA	recF	373153.SPD_2049	373153.SPD_2054	0.495	0	0	0	0	0	0	0	0.495
recF	pgsA	373153.SPD_2054	373153.SPD_2049	0.495	0	0	0	0	0	0	0	0.495
slgM	PspC	373153.SPD_1749	373153.SPD_2017	0	0	0.495	0	0	0	0	0	0.495
SPD_0507	SPD_1987	373153.SPD_0507	373153.SPD_1987	0.046	0	0.492	0	0	0	0	0	0.494
SPD_1827	slgP2	373153.SPD_1827	373153.SPD_1753	0.055	0	0.473	0	0.066	0	0	0	0.494
SPD_1987	SPD_0507	373153.SPD_1987	373153.SPD_0507	0.046	0	0.492	0	0	0	0	0	0.494
slgP2	SPD_1827	373153.SPD_1753	373153.SPD_1827	0.055	0	0.473	0	0.066	0	0	0	0.494
SPD_0975	polA	373153.SPD_0975	373153.SPD_0038	0.450	0	0	0	0	0.116	0	0	0.493
SPD_1463	lspA	373153.SPD_1463	373153.SPD_0819	0.041	0	0	0	0	0	0	0.493	0.493
cppA	rexA	373153.SPD_1278	373153.SPD_1016	0.058	0	0.484	0	0	0	0	0	0.493
lspA	SPD_1463	373153.SPD_0819	373153.SPD_1463	0.041	0	0	0	0	0	0	0.493	0.493
polA	SPD_0975	373153.SPD_0038	373153.SPD_0975	0.450	0	0	0	0	0.116	0	0	0.493
rexA	cppA	373153.SPD_1016	373153.SPD_1278	0.058	0	0.484	0	0	0	0	0	0.493
SPD_1179	SPD_1736	373153.SPD_1179	373153.SPD_1736	0	0	0.492	0	0	0	0	0	0.492
SPD_1736	SPD_1179	373153.SPD_1736	373153.SPD_1179	0	0	0.492	0	0	0	0	0	0.492
cbpE	dinG	373153.SPD_0821	373153.SPD_0705	0.398	0	0.191	0	0	0	0	0	0.492
dinG	cbpE	373153.SPD_0705	373153.SPD_0821	0.398	0	0.191	0	0	0	0	0	0.492
SPD_0080	lytB	373153.SPD_0080	373153.SPD_0853	0	0	0.488	0	0	0	0	0.048	0.491
SPD_0115	SPD_1465	373153.SPD_0115	373153.SPD_1465	0.183	0	0	0	0.125	0.220	0	0.195	0.491
SPD_1179	SPD_1321	373153.SPD_1179	373153.SPD_1321	0	0	0.491	0	0	0	0	0	0.491
SPD_1321	SPD_1179	373153.SPD_1321	373153.SPD_1179	0	0	0.491	0	0	0	0	0	0.491
SPD_1465	SPD_0115	373153.SPD_1465	373153.SPD_0115	0.183	0	0	0	0.125	0.220	0	0.195	0.491
lytB	SPD_0080	373153.SPD_0853	373153.SPD_0080	0	0	0.488	0	0	0	0	0.048	0.491
pcpA	slgP2	373153.SPD_1965	373153.SPD_1753	0.107	0	0.310	0	0.066	0.140	0.115	0.059	0.491
slgP2	pcpA	373153.SPD_1753	373153.SPD_1965	0.107	0	0.310	0	0.066	0.140	0.115	0.059	0.491
SPD_0944	celA	373153.SPD_0944	373153.SPD_0843	0.401	0	0	0	0.110	0.101	0	0.062	0.490
celA	SPD_0944	373153.SPD_0843	373153.SPD_0944	0.401	0	0	0	0.110	0.101	0	0.062	0.490
Endo-beta-N-acetylglucosaminidase	lytB	373153.SPD_0444	373153.SPD_0853	0	0	0	0	0	0	0	0.489	0.489
lytB	Endo-beta-N-acetylglucosaminidase	373153.SPD_0853	373153.SPD_0444	0	0	0	0	0	0	0	0.489	0.489
SPD_0450	SPD_1827	373153.SPD_0450	373153.SPD_1827	0	0	0.488	0	0	0	0	0	0.488
SPD_1827	SPD_0450	373153.SPD_1827	373153.SPD_0450	0	0	0.488	0	0	0	0	0	0.488
SPD_1987	pcpA	373153.SPD_1987	373153.SPD_1965	0.079	0	0.407	0	0.069	0.110	0	0	0.486
hflX	recX	373153.SPD_0584	373153.SPD_1705	0.158	0	0	0	0	0	0	0.415	0.486
pcpA	SPD_1987	373153.SPD_1965	373153.SPD_1987	0.079	0	0.407	0	0.069	0.110	0	0	0.486
recX	hflX	373153.SPD_1705	373153.SPD_0584	0.158	0	0	0	0	0	0	0.415	0.486
SPD_1177	phtE	373153.SPD_1177	373153.SPD_0890	0	0	0.478	0	0.055	0	0	0	0.485
SPD_2043	pgsA	373153.SPD_2043	373153.SPD_2049	0.484	0	0	0	0	0	0	0	0.485
leuB	spxB	373153.SPD_1115	373153.SPD_0636	0.104	0.013	0.225	0	0.087	0.118	0	0.221	0.485
pgsA	SPD_2043	373153.SPD_2049	373153.SPD_2043	0.484	0	0	0	0	0	0	0	0.485
phtE	SPD_1177	373153.SPD_0890	373153.SPD_1177	0	0	0.478	0	0.055	0	0	0	0.485
spxB	leuB	373153.SPD_0636	373153.SPD_1115	0.104	0.013	0.225	0	0.087	0.118	0	0.221	0.485
SPD_1736	phtE	373153.SPD_1736	373153.SPD_0890	0	0	0.484	0	0	0	0	0	0.484
lytC	pavA	373153.SPD_1403	373153.SPD_0854	0.079	0	0	0	0	0	0	0.463	0.484
pavA	lytC	373153.SPD_0854	373153.SPD_1403	0.079	0	0	0	0	0	0	0.463	0.484
phtE	SPD_1736	373153.SPD_0890	373153.SPD_1736	0	0	0.484	0	0	0	0	0	0.484
SPD_1179	dinG	373153.SPD_1179	373153.SPD_0705	0.073	0	0	0	0	0.106	0.427	0	0.483
cbpE	licB	373153.SPD_0821	373153.SPD_1124	0.063	0	0.456	0	0.068	0	0	0	0.483
dinG	SPD_1179	373153.SPD_0705	373153.SPD_1179	0.073	0	0	0	0	0.106	0.427	0	0.483
licB	cbpE	373153.SPD_1124	373153.SPD_0821	0.063	0	0.456	0	0.068	0	0	0	0.483
SPD_1321	SPD_1827	373153.SPD_1321	373153.SPD_1827	0	0	0.482	0	0	0	0	0	0.482
SPD_1827	SPD_1321	373153.SPD_1827	373153.SPD_1321	0	0	0.482	0	0	0	0	0	0.482
coiA	cppA	373153.SPD_0865	373153.SPD_1278	0	0	0.482	0	0	0	0	0	0.482
cppA	coiA	373153.SPD_1278	373153.SPD_0865	0	0	0.482	0	0	0	0	0	0.482
SPD_0142	slgT	373153.SPD_0142	373153.SPD_1752	0	0	0.481	0	0	0	0	0	0.481
slgT	SPD_0142	373153.SPD_1752	373153.SPD_0142	0	0	0.481	0	0	0	0	0	0.481
SPD_1465	cinA	373153.SPD_1465	373153.SPD_1740	0.459	0	0	0	0.069	0	0	0.046	0.477
SPD_2043	lytC	373153.SPD_2043	373153.SPD_1403	0.070	0	0	0	0.073	0	0	0.442	0.477
cinA	SPD_1465	373153.SPD_1740	373153.SPD_1465	0.459	0	0	0	0.069	0	0	0.046	0.477
dnaB	recD2	373153.SPD_2030	373153.SPD_0366	0.083	0	0	0	0.066	0	0	0.439	0.477
dnaB	holB	373153.SPD_2030	373153.SPD_0826	0.106	0	0.248	0	0.075	0	0	0.259	0.477
holB	dnaB	373153.SPD_0826	373153.SPD_2030	0.106	0	0.248	0	0.075	0	0	0.259	0.477
lytC	SPD_2043	373153.SPD_1403	373153.SPD_2043	0.070	0	0	0	0.073	0	0	0.442	0.477
recD2	dnaB	373153.SPD_0366	373153.SPD_2030	0.083	0	0	0	0.066	0	0	0.439	0.477
SPD_0148	SPD_1179	373153.SPD_0148	373153.SPD_1179	0	0	0	0	0.067	0.180	0.353	0.067	0.476
SPD_0728	SPD_1744	373153.SPD_0728	373153.SPD_1744	0	0	0.476	0	0	0	0	0	0.476
SPD_1179	SPD_0148	373153.SPD_1179	373153.SPD_0148	0	0	0	0	0.067	0.180	0.353	0.067	0.476
SPD_1744	SPD_0728	373153.SPD_1744	373153.SPD_0728	0	0	0.476	0	0	0	0	0	0.476
SPD_0080	slgM	373153.SPD_0080	373153.SPD_1749	0	0	0.475	0	0	0	0	0	0.475
SPD_0080	phtE	373153.SPD_0080	373153.SPD_0890	0	0	0.351	0	0	0	0	0.225	0.475
SPD_1854	recX	373153.SPD_1854	373153.SPD_1705	0	0	0.457	0	0.074	0	0	0	0.475
phtE	SPD_0080	373153.SPD_0890	373153.SPD_0080	0	0	0.351	0	0	0	0	0.225	0.475
recX	SPD_1854	373153.SPD_1705	373153.SPD_1854	0	0	0.457	0	0.074	0	0	0	0.475
slgM	SPD_0080	373153.SPD_1749	373153.SPD_0080	0	0	0.475	0	0	0	0	0	0.475
SPD_0140	SPD_0946	373153.SPD_0140	373153.SPD_0946	0	0	0.455	0	0.076	0	0	0	0.474
SPD_0265	SPD_0266	373153.SPD_0265	373153.SPD_0266	0.474	0	0	0	0	0	0	0	0.474
SPD_0266	SPD_0265	373153.SPD_0266	373153.SPD_0265	0.474	0	0	0	0	0	0	0	0.474
SPD_0604	SPD_0944	373153.SPD_0604	373153.SPD_0944	0.080	0	0.437	0	0.067	0	0	0	0.474
SPD_0944	SPD_0604	373153.SPD_0944	373153.SPD_0604	0.080	0	0.437	0	0.067	0	0	0	0.474
SPD_0946	SPD_0140	373153.SPD_0946	373153.SPD_0140	0	0	0.455	0	0.076	0	0	0	0.474
pcpA	psaC	373153.SPD_1965	373153.SPD_1462	0.064	0	0	0	0	0	0	0.461	0.473
psaC	pcpA	373153.SPD_1462	373153.SPD_1965	0.064	0	0	0	0	0	0	0.461	0.473
PspA	SPD_0604	373153.SPD_0126	373153.SPD_0604	0.068	0	0.391	0	0.067	0.119	0	0.043	0.472
SPD_0604	PspA	373153.SPD_0604	373153.SPD_0126	0.068	0	0.391	0	0.067	0.119	0	0.043	0.472
SPD_0944	SPD_1161	373153.SPD_0944	373153.SPD_1161	0	0	0.472	0	0	0	0	0	0.472
SPD_1161	SPD_0944	373153.SPD_1161	373153.SPD_0944	0	0	0.472	0	0	0	0	0	0.472
lytB	pck	373153.SPD_0853	373153.SPD_1125	0.081	0	0.450	0	0	0	0	0	0.472
pck	lytB	373153.SPD_1125	373153.SPD_0853	0.081	0	0.450	0	0	0	0	0	0.472
Endo-beta-N-acetylglucosaminidase	bgaA	373153.SPD_0444	373153.SPD_0562	0.080	0	0.667	0.578	0	0	0	0.512	0.471
SPD_0180	mutS2	373153.SPD_0180	373153.SPD_0371	0.366	0	0.200	0	0	0	0	0	0.471
bgaA	Endo-beta-N-acetylglucosaminidase	373153.SPD_0562	373153.SPD_0444	0.080	0	0.667	0.578	0	0	0	0.512	0.471
cinA	hexB	373153.SPD_1740	373153.SPD_0165	0.451	0	0	0	0	0	0	0.077	0.471
coiA	comD	373153.SPD_0865	373153.SPD_2064	0	0	0	0	0	0	0	0.471	0.471
comD	coiA	373153.SPD_2064	373153.SPD_0865	0	0	0	0	0	0	0	0.471	0.471
hexB	cinA	373153.SPD_0165	373153.SPD_1740	0.451	0	0	0	0	0	0	0.077	0.471
mutS2	SPD_0180	373153.SPD_0371	373153.SPD_0180	0.366	0	0.200	0	0	0	0	0	0.471
LytA	pcpA	373153.SPD_1737	373153.SPD_1965	0.050	0	0.697	0.624	0	0	0	0.677	0.470
mecA	recA	373153.SPD_1196	373153.SPD_1739	0	0	0	0	0	0	0	0.470	0.470
pcpA	LytA	373153.SPD_1965	373153.SPD_1737	0.050	0	0.697	0.624	0	0	0	0.677	0.470
recA	mecA	373153.SPD_1739	373153.SPD_1196	0	0	0	0	0	0	0	0.470	0.470
SPD_0946	SPD_1179	373153.SPD_0946	373153.SPD_1179	0.064	0	0.383	0	0.068	0.111	0	0.062	0.469
SPD_1179	SPD_0946	373153.SPD_1179	373153.SPD_0946	0.064	0	0.383	0	0.068	0.111	0	0.062	0.469
ccpA	strH	373153.SPD_1797	373153.SPD_0063	0.051	0	0	0	0	0	0	0.463	0.468
strH	ccpA	373153.SPD_0063	373153.SPD_1797	0.051	0	0	0	0	0	0	0.463	0.468
SPD_0975	recJ	373153.SPD_0975	373153.SPD_0532	0.177	0	0.272	0	0	0	0	0.183	0.467
SPD_1876	adcR	373153.SPD_1876	373153.SPD_2000	0.065	0	0.440	0	0	0	0	0.065	0.467
adcR	SPD_1876	373153.SPD_2000	373153.SPD_1876	0.065	0	0.440	0	0	0	0	0.065	0.467
recJ	SPD_0975	373153.SPD_0532	373153.SPD_0975	0.177	0	0.272	0	0	0	0	0.183	0.467
PspC	SPD_0265	373153.SPD_2017	373153.SPD_0265	0.044	0	0	0	0	0	0	0.465	0.466
SPD_0265	PspC	373153.SPD_0265	373153.SPD_2017	0.044	0	0	0	0	0	0	0.465	0.466
SPD_0604	SPD_1732	373153.SPD_0604	373153.SPD_1732	0	0	0.466	0	0	0	0	0	0.466
SPD_1732	SPD_0604	373153.SPD_1732	373153.SPD_0604	0	0	0.466	0	0	0	0	0	0.466
PspA	SPD_0450	373153.SPD_0126	373153.SPD_0450	0.070	0	0.399	0	0	0	0	0.119	0.465
SPD_0450	PspA	373153.SPD_0450	373153.SPD_0126	0.070	0	0.399	0	0	0	0	0.119	0.465
SPD_0450	SPD_0944	373153.SPD_0450	373153.SPD_0944	0	0	0.451	0	0.066	0	0	0	0.465
SPD_0944	SPD_0450	373153.SPD_0944	373153.SPD_0450	0	0	0.451	0	0.066	0	0	0	0.465
SPD_0115	SPD_1161	373153.SPD_0115	373153.SPD_1161	0	0	0.464	0	0	0	0	0	0.464
SPD_0604	SPD_0801	373153.SPD_0604	373153.SPD_0801	0	0	0.464	0	0	0	0	0	0.464
SPD_0801	SPD_0604	373153.SPD_0801	373153.SPD_0604	0	0	0.464	0	0	0	0	0	0.464
SPD_1161	SPD_0115	373153.SPD_1161	373153.SPD_0115	0	0	0.464	0	0	0	0	0	0.464
celA	nadD	373153.SPD_0843	373153.SPD_1557	0.450	0	0	0	0.066	0	0	0	0.464
nadD	celA	373153.SPD_1557	373153.SPD_0843	0.450	0	0	0	0.066	0	0	0	0.464
LytA	pck	373153.SPD_1737	373153.SPD_1125	0.044	0	0.462	0	0	0	0	0	0.463
SPD_0944	wrbA	373153.SPD_0944	373153.SPD_1750	0.084	0	0.438	0	0	0	0	0	0.463
comD	lytC	373153.SPD_2064	373153.SPD_1403	0.046	0	0	0	0	0	0	0.461	0.463
lytC	comD	373153.SPD_1403	373153.SPD_2064	0.046	0	0	0	0	0	0	0.461	0.463
pck	LytA	373153.SPD_1125	373153.SPD_1737	0.044	0	0.462	0	0	0	0	0	0.463
psaD	spxB	373153.SPD_1464	373153.SPD_0636	0	0	0	0	0	0	0	0.464	0.463
spxB	psaD	373153.SPD_0636	373153.SPD_1464	0	0	0	0	0	0	0	0.464	0.463
wrbA	SPD_0944	373153.SPD_1750	373153.SPD_0944	0.084	0	0.438	0	0	0	0	0	0.463
PspA	SPD_1179	373153.SPD_0126	373153.SPD_1179	0.104	0	0.227	0	0.066	0.135	0	0.186	0.462
SPD_1179	PspA	373153.SPD_1179	373153.SPD_0126	0.104	0	0.227	0	0.066	0.135	0	0.186	0.462
SPD_1465	celB	373153.SPD_1465	373153.SPD_0844	0.425	0	0	0	0.103	0	0	0	0.462
celB	SPD_1465	373153.SPD_0844	373153.SPD_1465	0.425	0	0	0	0.103	0	0	0	0.462
dnaN	recD2	373153.SPD_0002	373153.SPD_0366	0.066	0	0	0	0.163	0.277	0	0.162	0.462
recD2	dnaN	373153.SPD_0366	373153.SPD_0002	0.066	0	0	0	0.163	0.277	0	0.162	0.462
LytA	SPD_1590	373153.SPD_1737	373153.SPD_1590	0	0	0	0	0	0	0	0.461	0.461
SPD_1590	LytA	373153.SPD_1590	373153.SPD_1737	0	0	0	0	0	0	0	0.461	0.461
cbpE	phtD	373153.SPD_0821	373153.SPD_0889	0	0	0	0	0	0	0	0.461	0.461
ccpA	nanB	373153.SPD_1797	373153.SPD_1499	0	0	0	0	0	0	0	0.461	0.461
coiA	comB	373153.SPD_0865	373153.SPD_0050	0	0	0	0	0	0	0	0.461	0.461
comB	coiA	373153.SPD_0050	373153.SPD_0865	0	0	0	0	0	0	0	0.461	0.461
estA	ply	373153.SPD_0534	373153.SPD_1726	0	0	0	0	0	0	0	0.461	0.461
luxS	nanB	373153.SPD_0309	373153.SPD_1499	0	0	0	0	0	0	0	0.461	0.461
nanB	luxS	373153.SPD_1499	373153.SPD_0309	0	0	0	0	0	0	0	0.461	0.461
nanB	ccpA	373153.SPD_1499	373153.SPD_1797	0	0	0	0	0	0	0	0.461	0.461
phtD	cbpE	373153.SPD_0889	373153.SPD_0821	0	0	0	0	0	0	0	0.461	0.461
ply	estA	373153.SPD_1726	373153.SPD_0534	0	0	0	0	0	0	0	0.461	0.461
psaD	tig	373153.SPD_1464	373153.SPD_0365	0	0	0	0	0	0	0	0.461	0.461
tig	psaD	373153.SPD_0365	373153.SPD_1464	0	0	0	0	0	0	0	0.461	0.461
LytA	SPD_0845	373153.SPD_1737	373153.SPD_0845	0	0	0.200	0	0	0	0	0.353	0.460
SPD_0845	LytA	373153.SPD_0845	373153.SPD_1737	0	0	0.200	0	0	0	0	0.353	0.460
asd	leuB	373153.SPD_0900	373153.SPD_1115	0.158	0	0	0	0.117	0.107	0	0.283	0.460
leuB	asd	373153.SPD_1115	373153.SPD_0900	0.158	0	0	0	0.117	0.107	0	0.283	0.460
PspC	SPD_1736	373153.SPD_2017	373153.SPD_1736	0.079	0	0.437	0	0	0	0	0	0.459
SPD_1736	PspC	373153.SPD_1736	373153.SPD_2017	0.079	0	0.437	0	0	0	0	0	0.459
celB	dnaB	373153.SPD_0844	373153.SPD_2030	0.370	0	0.161	0	0	0	0	0.059	0.459
cinA	dinG	373153.SPD_1740	373153.SPD_0705	0.459	0	0	0	0	0	0	0	0.459
comB	luxS	373153.SPD_0050	373153.SPD_0309	0	0	0	0	0	0	0	0.460	0.459
dinG	cinA	373153.SPD_0705	373153.SPD_1740	0.459	0	0	0	0	0	0	0	0.459
dnaB	celB	373153.SPD_2030	373153.SPD_0844	0.370	0	0.161	0	0	0	0	0.059	0.459
luxS	comB	373153.SPD_0309	373153.SPD_0050	0	0	0	0	0	0	0	0.460	0.459
PspC	SPD_0142	373153.SPD_2017	373153.SPD_0142	0	0	0.458	0	0	0	0	0	0.458
SPD_0142	PspC	373153.SPD_0142	373153.SPD_2017	0	0	0.458	0	0	0	0	0	0.458
bgaA	comE	373153.SPD_0562	373153.SPD_2063	0	0	0.205	0	0.066	0	0	0.329	0.458
comE	bgaA	373153.SPD_2063	373153.SPD_0562	0	0	0.205	0	0.066	0	0	0.329	0.458
recD2	topA	373153.SPD_0366	373153.SPD_1120	0.071	0	0.160	0	0.077	0.262	0	0.138	0.458
topA	recD2	373153.SPD_1120	373153.SPD_0366	0.071	0	0.160	0	0.077	0.262	0	0.138	0.458
SPD_0115	SPD_0450	373153.SPD_0115	373153.SPD_0450	0	0	0.456	0	0	0	0	0	0.456
SPD_0450	SPD_0115	373153.SPD_0450	373153.SPD_0115	0	0	0.456	0	0	0	0	0	0.456
SPD_1987	celA	373153.SPD_1987	373153.SPD_0843	0.399	0	0	0	0	0	0	0.132	0.456
celA	SPD_1987	373153.SPD_0843	373153.SPD_1987	0.399	0	0	0	0	0	0	0.132	0.456
dnaN	recN	373153.SPD_0002	373153.SPD_1062	0.158	0	0.199	0	0	0	0	0.259	0.456
recN	dnaN	373153.SPD_1062	373153.SPD_0002	0.158	0	0.199	0	0	0	0	0.259	0.456
PspA	licB	373153.SPD_0126	373153.SPD_1124	0.060	0	0.422	0	0.068	0	0	0.051	0.455
SPD_0287	ply	373153.SPD_0287	373153.SPD_1726	0	0	0.157	0	0	0	0	0.380	0.455
SPD_1987	hexB	373153.SPD_1987	373153.SPD_0165	0.440	0	0	0	0.067	0	0	0	0.455
hexB	SPD_1987	373153.SPD_0165	373153.SPD_1987	0.440	0	0	0	0.067	0	0	0	0.455
licB	PspA	373153.SPD_1124	373153.SPD_0126	0.060	0	0.422	0	0.068	0	0	0.051	0.455
ply	SPD_0287	373153.SPD_1726	373153.SPD_0287	0	0	0.157	0	0	0	0	0.380	0.455
pncB	polA	373153.SPD_1251	373153.SPD_0038	0.448	0	0	0	0	0	0	0.054	0.455
polA	pncB	373153.SPD_0038	373153.SPD_1251	0.448	0	0	0	0	0	0	0.054	0.455
SPD_0142	SPD_0507	373153.SPD_0142	373153.SPD_0507	0	0	0.454	0	0	0	0	0	0.454
SPD_0147	SPD_0845	373153.SPD_0147	373153.SPD_0845	0.042	0	0.454	0	0	0	0	0	0.454
SPD_0507	SPD_0142	373153.SPD_0507	373153.SPD_0142	0	0	0.454	0	0	0	0	0	0.454
SPD_0845	SPD_0147	373153.SPD_0845	373153.SPD_0147	0.042	0	0.454	0	0	0	0	0	0.454
celB	nadD	373153.SPD_0844	373153.SPD_1557	0.440	0	0	0	0.066	0	0	0	0.454
nadD	celB	373153.SPD_1557	373153.SPD_0844	0.440	0	0	0	0.066	0	0	0	0.454
PspC	SPD_0140	373153.SPD_2017	373153.SPD_0140	0	0	0.453	0	0	0	0	0	0.453
SPD_0140	PspC	373153.SPD_0140	373153.SPD_2017	0	0	0.453	0	0	0	0	0	0.453
cbpE	lytB	373153.SPD_0821	373153.SPD_0853	0.078	0	0.745	0.584	0	0	0	0.380	0.453
celB	pgsA	373153.SPD_0844	373153.SPD_2049	0.440	0	0	0	0	0	0	0.064	0.453
licB	pcpA	373153.SPD_1124	373153.SPD_1965	0.050	0	0.330	0	0.073	0.114	0.115	0	0.453
lytB	cbpE	373153.SPD_0853	373153.SPD_0821	0.078	0	0.745	0.584	0	0	0	0.380	0.453
pcpA	licB	373153.SPD_1965	373153.SPD_1124	0.050	0	0.330	0	0.073	0.114	0.115	0	0.453
pgsA	celB	373153.SPD_2049	373153.SPD_0844	0.440	0	0	0	0	0	0	0.064	0.453
lytB	zmpB	373153.SPD_0853	373153.SPD_0577	0	0	0.157	0	0	0	0	0.377	0.452
recF	topA	373153.SPD_2054	373153.SPD_1120	0	0	0.266	0	0.069	0	0	0.263	0.452
topA	recF	373153.SPD_1120	373153.SPD_2054	0	0	0.266	0	0.069	0	0	0.263	0.452
zmpB	lytB	373153.SPD_0577	373153.SPD_0853	0	0	0.157	0	0	0	0	0.377	0.452
hflX	recJ	373153.SPD_0584	373153.SPD_0532	0.451	0	0	0	0	0	0	0	0.451
recJ	hflX	373153.SPD_0532	373153.SPD_0584	0.451	0	0	0	0	0	0	0	0.451
SPD_0845	SPD_1744	373153.SPD_0845	373153.SPD_1744	0	0	0.450	0	0	0	0	0	0.450
SPD_1744	SPD_0845	373153.SPD_1744	373153.SPD_0845	0	0	0.450	0	0	0	0	0	0.450
pgsA	polA	373153.SPD_2049	373153.SPD_0038	0.435	0	0	0	0.068	0	0	0	0.450
polA	pgsA	373153.SPD_0038	373153.SPD_2049	0.435	0	0	0	0.068	0	0	0	0.450
SPD_0604	SPD_1987	373153.SPD_0604	373153.SPD_1987	0.042	0	0.421	0	0.073	0	0	0.055	0.449
SPD_1987	SPD_0604	373153.SPD_1987	373153.SPD_0604	0.042	0	0.421	0	0.073	0	0	0.055	0.449
SPD_1321	SPD_1736	373153.SPD_1321	373153.SPD_1736	0	0	0.448	0	0	0	0	0	0.448
SPD_1736	SPD_1321	373153.SPD_1736	373153.SPD_1321	0	0	0.448	0	0	0	0	0	0.448
asd	ccpA	373153.SPD_0900	373153.SPD_1797	0.041	0	0	0	0.066	0.142	0	0.367	0.448
ccpA	asd	373153.SPD_1797	373153.SPD_0900	0.041	0	0	0	0.066	0.142	0	0.367	0.448
dnaB	yfiA	373153.SPD_2030	373153.SPD_2033	0.448	0	0	0	0	0	0	0	0.448
yfiA	dnaB	373153.SPD_2033	373153.SPD_2030	0.448	0	0	0	0	0	0	0	0.448
PspC	SPD_1177	373153.SPD_2017	373153.SPD_1177	0	0	0.447	0	0	0	0	0	0.447
SPD_0450	SPD_0801	373153.SPD_0450	373153.SPD_0801	0	0	0.447	0	0	0	0	0	0.447
SPD_0801	SPD_0450	373153.SPD_0801	373153.SPD_0450	0	0	0.447	0	0	0	0	0	0.447
SPD_1177	PspC	373153.SPD_1177	373153.SPD_2017	0	0	0.447	0	0	0	0	0	0.447
SPD_0944	slgP2	373153.SPD_0944	373153.SPD_1753	0	0	0.431	0	0.067	0	0	0	0.446
SPD_1736	slgP2	373153.SPD_1736	373153.SPD_1753	0.061	0	0.435	0	0	0	0	0	0.446
slgP2	SPD_0944	373153.SPD_1753	373153.SPD_0944	0	0	0.431	0	0.067	0	0	0	0.446
slgP2	SPD_1736	373153.SPD_1753	373153.SPD_1736	0.061	0	0.435	0	0	0	0	0	0.446
LytA	PspA	373153.SPD_1737	373153.SPD_0126	0.082	0	0.619	0.638	0	0	0	0.643	0.445
PspA	LytA	373153.SPD_0126	373153.SPD_1737	0.082	0	0.619	0.638	0	0	0	0.643	0.445
PspC	slgP2	373153.SPD_2017	373153.SPD_1753	0.071	0	0.417	0	0	0	0	0.059	0.445
SPD_0180	tig	373153.SPD_0180	373153.SPD_0365	0.052	0	0.439	0	0	0	0	0	0.445
SPD_1987	alr	373153.SPD_1987	373153.SPD_1508	0.445	0	0	0	0	0	0	0	0.445
SPD_2026	polA	373153.SPD_2026	373153.SPD_0038	0.445	0	0	0	0	0	0	0	0.445
alr	SPD_1987	373153.SPD_1508	373153.SPD_1987	0.445	0	0	0	0	0	0	0	0.445
polA	SPD_2026	373153.SPD_0038	373153.SPD_2026	0.445	0	0	0	0	0	0	0	0.445
polA	ybeY	373153.SPD_0038	373153.SPD_0855	0.445	0	0	0	0	0	0	0	0.445
slgP2	PspC	373153.SPD_1753	373153.SPD_2017	0.071	0	0.417	0	0	0	0	0.059	0.445
tig	SPD_0180	373153.SPD_0365	373153.SPD_0180	0.052	0	0.439	0	0	0	0	0	0.445
ybeY	polA	373153.SPD_0855	373153.SPD_0038	0.445	0	0	0	0	0	0	0	0.445
clpL	pcrA	373153.SPD_0308	373153.SPD_0973	0.070	0	0.312	0	0.074	0.118	0	0.101	0.444
lytC	nanB	373153.SPD_1403	373153.SPD_1499	0.065	0	0.202	0	0	0	0	0.315	0.444
nanB	lytC	373153.SPD_1499	373153.SPD_1403	0.065	0	0.202	0	0	0	0	0.315	0.444
pcrA	clpL	373153.SPD_0973	373153.SPD_0308	0.070	0	0.312	0	0.074	0.118	0	0.101	0.444
lmb	rpsN	373153.SPD_0888	373153.SPD_0206	0.084	0	0	0	0.067	0	0	0.400	0.443
lytB	lytC	373153.SPD_0853	373153.SPD_1403	0.100	0	0.433	0.651	0	0	0	0.806	0.443
lytC	lytB	373153.SPD_1403	373153.SPD_0853	0.100	0	0.433	0.651	0	0	0	0.806	0.443
rpsN	lmb	373153.SPD_0206	373153.SPD_0888	0.084	0	0	0	0.067	0	0	0.400	0.443
SPD_0946	celB	373153.SPD_0946	373153.SPD_0844	0.390	0	0	0	0	0.124	0	0	0.442
celB	SPD_0946	373153.SPD_0844	373153.SPD_0946	0.390	0	0	0	0	0.124	0	0	0.442
PspC	SPD_1179	373153.SPD_2017	373153.SPD_1179	0.078	0	0.369	0	0	0.108	0	0.051	0.441
SPD_1179	PspC	373153.SPD_1179	373153.SPD_2017	0.078	0	0.369	0	0	0.108	0	0.051	0.441
SPD_1744	cinA	373153.SPD_1744	373153.SPD_1740	0.441	0	0	0	0	0	0	0	0.441
cinA	SPD_1744	373153.SPD_1740	373153.SPD_1744	0.441	0	0	0	0	0	0	0	0.441
SPD_0180	cinA	373153.SPD_0180	373153.SPD_1740	0.440	0	0	0	0	0	0	0	0.440
SPD_0946	SPD_1732	373153.SPD_0946	373153.SPD_1732	0	0	0.440	0	0	0	0	0	0.440
SPD_1732	SPD_0946	373153.SPD_1732	373153.SPD_0946	0	0	0.440	0	0	0	0	0	0.440
SPD_1837	celB	373153.SPD_1837	373153.SPD_0844	0.440	0	0	0	0	0	0	0	0.440
celB	SPD_1837	373153.SPD_0844	373153.SPD_1837	0.440	0	0	0	0	0	0	0	0.440
cinA	SPD_0180	373153.SPD_1740	373153.SPD_0180	0.440	0	0	0	0	0	0	0	0.440
nanB	phtE	373153.SPD_1499	373153.SPD_0890	0.076	0	0.351	0	0	0.125	0	0.059	0.440
phtE	nanB	373153.SPD_0890	373153.SPD_1499	0.076	0	0.351	0	0	0.125	0	0.059	0.440
smc	topA	373153.SPD_1104	373153.SPD_1120	0.262	0	0	0	0.077	0.198	0	0.097	0.440
topA	smc	373153.SPD_1120	373153.SPD_1104	0.262	0	0	0	0.077	0.198	0	0.097	0.440
SPD_0728	nanB	373153.SPD_0728	373153.SPD_1499	0	0	0.439	0	0	0	0	0	0.439
SPD_1729	lytC	373153.SPD_1729	373153.SPD_1403	0	0	0.439	0	0	0	0	0	0.439
SPD_1794	polA	373153.SPD_1794	373153.SPD_0038	0.439	0	0	0	0	0	0	0	0.439
SPD_2026	dnaB	373153.SPD_2026	373153.SPD_2030	0.438	0	0	0	0	0	0	0	0.439
dnaB	SPD_2026	373153.SPD_2030	373153.SPD_2026	0.438	0	0	0	0	0	0	0	0.439
lytC	SPD_1729	373153.SPD_1403	373153.SPD_1729	0	0	0.439	0	0	0	0	0	0.439
nanB	SPD_0728	373153.SPD_1499	373153.SPD_0728	0	0	0.439	0	0	0	0	0	0.439
pck	pcpA	373153.SPD_1125	373153.SPD_1965	0.052	0	0.433	0	0	0	0	0	0.439
pcpA	pck	373153.SPD_1965	373153.SPD_1125	0.052	0	0.433	0	0	0	0	0	0.439
polA	SPD_1794	373153.SPD_0038	373153.SPD_1794	0.439	0	0	0	0	0	0	0	0.439
ciaR	recJ	373153.SPD_0701	373153.SPD_0532	0	0	0.191	0	0.066	0	0	0.316	0.438
cinA	era	373153.SPD_1740	373153.SPD_0857	0.438	0	0	0	0	0	0	0	0.438
era	cinA	373153.SPD_0857	373153.SPD_1740	0.438	0	0	0	0	0	0	0	0.438
recJ	ciaR	373153.SPD_0532	373153.SPD_0701	0	0	0.191	0	0.066	0	0	0.316	0.438
SPD_0180	celA	373153.SPD_0180	373153.SPD_0843	0.437	0	0	0	0	0	0	0	0.437
celA	SPD_0180	373153.SPD_0843	373153.SPD_0180	0.437	0	0	0	0	0	0	0	0.437
dnaN	rexA	373153.SPD_0002	373153.SPD_1016	0.071	0	0.312	0	0.074	0	0	0.162	0.437
pcrA	rexA	373153.SPD_0973	373153.SPD_1016	0.158	0	0.324	0.587	0.070	0	0	0.542	0.437
rexA	dnaN	373153.SPD_1016	373153.SPD_0002	0.071	0	0.312	0	0.074	0	0	0.162	0.437
rexA	pcrA	373153.SPD_1016	373153.SPD_0973	0.158	0	0.324	0.587	0.070	0	0	0.542	0.437
SPD_0944	slgM	373153.SPD_0944	373153.SPD_1749	0.050	0	0.417	0	0	0	0	0.064	0.436
slgM	SPD_0944	373153.SPD_1749	373153.SPD_0944	0.050	0	0.417	0	0	0	0	0.064	0.436
dinG	ybeY	373153.SPD_0705	373153.SPD_0855	0.435	0	0	0	0	0	0	0	0.435
dnaN	radA	373153.SPD_0002	373153.SPD_0029	0	0	0	0	0	0	0	0.435	0.435
luxS	lytC	373153.SPD_0309	373153.SPD_1403	0	0	0	0	0	0	0	0.435	0.435
lytC	luxS	373153.SPD_1403	373153.SPD_0309	0	0	0	0	0	0	0	0.435	0.435
radA	dnaN	373153.SPD_0029	373153.SPD_0002	0	0	0	0	0	0	0	0.435	0.435
ybeY	dinG	373153.SPD_0855	373153.SPD_0705	0.435	0	0	0	0	0	0	0	0.435
PspA	luxS	373153.SPD_0126	373153.SPD_0309	0	0	0.152	0	0	0	0	0.360	0.434
SPD_1146	SPD_1383	373153.SPD_1146	373153.SPD_1383	0.375	0	0	0	0	0.132	0	0	0.434
SPD_1383	SPD_1146	373153.SPD_1383	373153.SPD_1146	0.375	0	0	0	0	0.132	0	0	0.434
luxS	PspA	373153.SPD_0309	373153.SPD_0126	0	0	0.152	0	0	0	0	0.360	0.434
SPD_0180	celB	373153.SPD_0180	373153.SPD_0844	0.433	0	0	0	0	0	0	0	0.433
bgaA	zmpB	373153.SPD_0562	373153.SPD_0577	0.053	0	0.161	0	0	0	0	0.344	0.433
celB	SPD_0180	373153.SPD_0844	373153.SPD_0180	0.433	0	0	0	0	0	0	0	0.433
coiA	yfiA	373153.SPD_0865	373153.SPD_2033	0	0	0	0	0	0	0	0.433	0.433
yfiA	coiA	373153.SPD_2033	373153.SPD_0865	0	0	0	0	0	0	0	0.433	0.433
zmpB	bgaA	373153.SPD_0577	373153.SPD_0562	0.053	0	0.161	0	0	0	0	0.344	0.433
dgkA	polA	373153.SPD_0856	373153.SPD_0038	0.432	0	0	0	0	0	0	0	0.432
dnaN	uvrA	373153.SPD_0002	373153.SPD_0176	0.085	0	0.208	0	0.069	0	0	0.258	0.432
polA	dgkA	373153.SPD_0038	373153.SPD_0856	0.432	0	0	0	0	0	0	0	0.432
uvrA	dnaN	373153.SPD_0176	373153.SPD_0002	0.085	0	0.208	0	0.069	0	0	0.258	0.432
SPD_1729	SPD_1736	373153.SPD_1729	373153.SPD_1736	0	0	0.431	0	0	0	0	0	0.431
SPD_1736	SPD_1729	373153.SPD_1736	373153.SPD_1729	0	0	0.431	0	0	0	0	0	0.431
[truncated: 138 more rows]
